# Supplementary material for: Phosphodiesterase-5 inhibition collaborates with vaccine-based immunotherapy to reprogram myeloid cells in pancreatic ductal adenocarcinoma
Source: JCI Insight. 2024 Aug 6;9(18):e179292. doi: 10.1172/jci.insight.179292 (PMC11457845; doi:10.1172/jci.insight.179292)
Supplement: Supporting data values [file jciinsight-9-179292-s017.xls]

## Sheet: Fig. 1
	Control+ISO+PBS																				Control+ICI+PBS																				Control+ICI+Tadalafil
	mouse 1	mouse 2	mouse 3	mouse 4	mouse 5	mouse 6	mouse 7	mouse 8	mouse 9	mouse 10	mouse 11	mouse 12	mouse 13	mouse 14	mouse 15	mouse 16	mouse 17	mouse 18	mouse 19	mouse 20	mouse 1	mouse 2	mouse 3	mouse 4	mouse 5	mouse 6	mouse 7	mouse 8	mouse 9	mouse 10	mouse 11	mouse 12	mouse 13	mouse 14	mouse 15	mouse 16	mouse 17	mouse 18	mouse 19	mouse 20	mouse 1	mouse 2	mouse 3	mouse 4	mouse 5	mouse 6	mouse 7	mouse 8	mouse 9
Day 0	0	0	0	0	0	0	0	0	0	0	0	0	0	0	0	0	0	0	0	0	0	0	0	0	0	0	0	0	0	0	0	0	0	0	0	0	0	0	0	0	0	0	0	0	0	0	0	0	0
Day 7	0	0	12.54	35.59	0	11.76	55.3	35.2	0	33.6	0	0	42.53	0	16.65	12.19	0	2.89	0	0	0	48.07	42.59	25.05	58.19	26.34	0	0	0	0	0	0	0	21.44	19.06	0	0	0	0	30.01	25.05	0	18.74	0	21.03	9.84	12.17	9.84	21.44
Day 10	66.33	32	102.69	49.37	68.93	147.88	94.77	134.54	70.3	67.63	41.6	28.88	37.04	23.28	38.81	48.6	38.79	10.98	36.8	40	41.45	34.4	63.75	66.33	89.89	213.75	68.75	86.02	19.22	137.31	38.83	39.75	34.4	22.66	39.69	31.1	40	21.44	19.35	23.33	144.15	28.79	40.8	26.01	80.19	22.05	29.66	28.06	12.19
Day 12	89.38	37.04	108	77.25	71.53	142.23	134.95	182.65	127.8	125.02	62.5	63.75	46.58	37.93	49.73	65	64.83	17.42	44.1	49.92	41.45	97.54	83.19	122.4	89.89	213.75	100.92	97.56	27.44	129.6	38.83	57.6	52.9	28.88	57.6	46.23	45.86	36.98	36.8	35.28	154.64	66.33	52.65	73.73	73.73	32	62.92	53.66	16.38
Day 14	179.56	115.35	109.8	127.01	152.46	146.07	229.99	205.35	157.22	114.38	100.92	115.2	62.5	65	63.75	94.08	111.6	32	84.7	75	66.25	121	83.11	122.4	102.06	213.75	151.2	163.35	41.65	161.87	37.04	87.81	89.89	37.93	82.47	66.25	52.7	61.23	53.66	71.66	171.5	103.97	100.05	168.78	73.73	152.63	74.06	100.92	32
Day 17	237.16	96.91	129.96	149.5	231.04	231.04	237.16	352.35	159.53	171.4	163.35	228.27	152.63	121.09	186.62	176.4	197.17	87.81	156.82	174.24	178.85	193.55	138.92	141.4	196	210.94	133.2	163.85	55.02	171.4	66.25	94.22	109.76	83.19	148.84	40.68	139.54	89.35	176.16	103.49	285.77	103.93	208.08	215.14	163.84	139.43	100.05	131.07	66.25
Day 19	545.72	167.71	288.8	256	489.8	469.8	403.97	470.6	240.94	243.36	268.8	249.64	249.64	102.85	194.51	242.59	236.25	87.81	186.2	156.28	262.4	231.04	340.61	259.92	312.67	500	203.35	406.27	113.4	297.6	84.7	115.2	208.09	123.01	213.15	104.43	122.3	107.91	153.6	166.64	442.37	237.28	148.23	235.47	380.93	133.12	301.16	289.34	51.2
Day 21	530.16	296.35	296.23	228.27	612.36	636.54	525.35	752.64	623.97	451.25	356.45	256	205.8	210.7	219.49	307.06	256	137.31	213.16	225.4	539.06	566.64	961	481.56	545	479.23	348.48	493.06	125.02	456.34	117	130.24	219.28	153	272	137.31	142.2	171.5	183.75	181.3	567.84	249.02	242.81	485.15	580	233.28	403.97	324.58	205.17
[truncated: 66 more columns]

## Sheet: Fig. 2BCD
	cluster	sample_id	variable	MMI	condition
1	B	C_1	CD25	0.0776277	C
2	DC_I	C_1	CD25	0.57408	C
3	DC_II	C_1	CD25	0.114693	C
4	Endothelial	C_1	CD25	0.252921	C
5	Gran_I	C_1	CD25	0.121046	C
6	Gran_II	C_1	CD25	0.238847	C
7	MMDSC	C_1	CD25	0.218924	C
8	NK	C_1	CD25	0.220489	C
9	TAM1	C_1	CD25	0.0754285	C
10	TAM2_I	C_1	CD25	0.259675	C
11	TAM2_II	C_1	CD25	0.0984996	C
12	Tc	C_1	CD25	0.151714	C
13	Th_I	C_1	CD25	0.151968	C
14	Th_II	C_1	CD25	2.9476	C
15	Tumor	C_1	CD25	0.406167	C
16	B	C_10	CD25	0.0413231	C
17	DC_I	C_10	CD25	0.716859	C
18	DC_II	C_10	CD25	0.0926274	C
19	Endothelial	C_10	CD25	0.239379	C
20	Gran_I	C_10	CD25	0.080157	C
21	Gran_II	C_10	CD25	0.171325	C
22	MMDSC	C_10	CD25	0.178341	C
23	NK	C_10	CD25	0.447207	C
24	TAM1	C_10	CD25	0.0501338	C
25	TAM2_I	C_10	CD25	0.217564	C
26	TAM2_II	C_10	CD25	0.0601273	C
27	Tc	C_10	CD25	0.113504	C
28	Th_I	C_10	CD25	0.144746	C
29	Th_II	C_10	CD25	2.89935	C
30	Tumor	C_10	CD25	0.233049	C
31	B	C_11	CD25	0.0933396	C
32	DC_I	C_11	CD25	0.692419	C
33	DC_II	C_11	CD25	0.124037	C
34	Endothelial	C_11	CD25	0.488296	C
35	Gran_I	C_11	CD25	0.140344	C
36	Gran_II	C_11	CD25	0.200026	C
37	MMDSC	C_11	CD25	0.288648	C
38	NK	C_11	CD25	0.519202	C
39	TAM1	C_11	CD25	0.0760521	C
40	TAM2_I	C_11	CD25	0.290058	C
41	TAM2_II	C_11	CD25	0.0877673	C
42	Tc	C_11	CD25	0.159909	C
43	Th_I	C_11	CD25	0.177531	C
44	Th_II	C_11	CD25	3.03124	C
45	Tumor	C_11	CD25	0.264609	C
46	B	C_12	CD25	0.0427011	C
47	DC_I	C_12	CD25	0.357311	C
48	DC_II	C_12	CD25	0.111602	C
49	Endothelial	C_12	CD25	0.300059	C
50	Gran_I	C_12	CD25	0.10235	C
51	Gran_II	C_12	CD25	0.241697	C
52	MMDSC	C_12	CD25	0.182791	C
53	NK	C_12	CD25	0.165566	C
54	TAM1	C_12	CD25	0.0567902	C
55	TAM2_I	C_12	CD25	0.282949	C
56	TAM2_II	C_12	CD25	0.0868569	C
57	Tc	C_12	CD25	0.114996	C
58	Th_I	C_12	CD25	0.161826	C
59	Th_II	C_12	CD25	3.19446	C
60	Tumor	C_12	CD25	0.242251	C
61	B	C_13	CD25	0.0540915	C
62	DC_I	C_13	CD25	0.734322	C
63	DC_II	C_13	CD25	0.103618	C
64	Endothelial	C_13	CD25	0.207283	C
65	Gran_I	C_13	CD25	0.100026	C
66	Gran_II	C_13	CD25	0.289825	C
67	MMDSC	C_13	CD25	0.202893	C
68	NK	C_13	CD25	0.439506	C
69	TAM1	C_13	CD25	0.101967	C
70	TAM2_I	C_13	CD25	0.390494	C
71	TAM2_II	C_13	CD25	0.112211	C
72	Tc	C_13	CD25	0.127054	C
73	Th_I	C_13	CD25	0.190725	C
74	Th_II	C_13	CD25	2.872	C
75	Tumor	C_13	CD25	0.305388	C
76	B	C_14	CD25	0.121172	C
77	DC_I	C_14	CD25	0.725264	C
78	DC_II	C_14	CD25	0.109534	C
79	Endothelial	C_14	CD25	0.299131	C
80	Gran_I	C_14	CD25	0.100797	C
81	Gran_II	C_14	CD25	0.250866	C
82	MMDSC	C_14	CD25	0.176515	C
83	NK	C_14	CD25	0.314326	C
84	TAM1	C_14	CD25	0.062861	C
85	TAM2_I	C_14	CD25	0.303881	C
86	TAM2_II	C_14	CD25	0.110318	C
87	Tc	C_14	CD25	0.128712	C
88	Th_I	C_14	CD25	0.198568	C
89	Th_II	C_14	CD25	3.03054	C
90	Tumor	C_14	CD25	0.256762	C
91	B	C_2	CD25	0.0408446	C
92	DC_I	C_2	CD25	1.15289	C
93	DC_II	C_2	CD25	0.099615	C
94	Endothelial	C_2	CD25	0.244894	C
95	Gran_I	C_2	CD25	0.10103	C
96	Gran_II	C_2	CD25	0.272176	C
97	MMDSC	C_2	CD25	0.202862	C
98	NK	C_2	CD25	0.227904	C
99	TAM1	C_2	CD25	0.0716557	C
100	TAM2_I	C_2	CD25	0.199512	C
101	TAM2_II	C_2	CD25	0.0861157	C
102	Tc	C_2	CD25	0.0886318	C
103	Th_I	C_2	CD25	0.164041	C
104	Th_II	C_2	CD25	2.97824	C
105	Tumor	C_2	CD25	0.383919	C
106	B	C_3	CD25	0.0274019	C
107	DC_I	C_3	CD25	1.41069	C
108	DC_II	C_3	CD25	0.130201	C
109	Endothelial	C_3	CD25	0.270686	C
110	Gran_I	C_3	CD25	0.138703	C
111	Gran_II	C_3	CD25	0.520789	C
112	MMDSC	C_3	CD25	0.238343	C
113	NK	C_3	CD25	0.379739	C
114	TAM1	C_3	CD25	0.148399	C
115	TAM2_I	C_3	CD25	0.294896	C
116	TAM2_II	C_3	CD25	0.116154	C
117	Tc	C_3	CD25	0.0142606	C
118	Th_I	C_3	CD25	0.158743	C
119	Th_II	C_3	CD25	2.48363	C
120	Tumor	C_3	CD25	0.444789	C
121	B	C_4	CD25	0.0594723	C
122	DC_I	C_4	CD25	1.04212	C
123	DC_II	C_4	CD25	0.142732	C
124	Endothelial	C_4	CD25	0.274591	C
125	Gran_I	C_4	CD25	0.132756	C
126	Gran_II	C_4	CD25	0.358148	C
127	MMDSC	C_4	CD25	0.191775	C
128	NK	C_4	CD25	0.287937	C
129	TAM1	C_4	CD25	0.102669	C
130	TAM2_I	C_4	CD25	0.326412	C
131	TAM2_II	C_4	CD25	0.122663	C
132	Tc	C_4	CD25	0.148853	C
133	Th_I	C_4	CD25	0.182911	C
134	Th_II	C_4	CD25	2.83206	C
135	Tumor	C_4	CD25	0.463597	C
136	B	C_5	CD25	0.0717086	C
137	DC_I	C_5	CD25	0.503624	C
138	DC_II	C_5	CD25	0.152432	C
139	Endothelial	C_5	CD25	0.26963	C
140	Gran_I	C_5	CD25	0.133325	C
141	Gran_II	C_5	CD25	0.256257	C
142	MMDSC	C_5	CD25	0.122077	C
143	NK	C_5	CD25	0.217232	C
144	TAM1	C_5	CD25	0.0920409	C
145	TAM2_I	C_5	CD25	0.348677	C
146	TAM2_II	C_5	CD25	0.142758	C
147	Tc	C_5	CD25	0.140927	C
148	Th_I	C_5	CD25	0.191164	C
149	Th_II	C_5	CD25	3.1849	C
150	Tumor	C_5	CD25	0.435914	C
151	B	C_6	CD25	0.0674815	C
152	DC_I	C_6	CD25	1.00136	C
153	DC_II	C_6	CD25	0.114736	C
154	Endothelial	C_6	CD25	0.225601	C
155	Gran_I	C_6	CD25	0.103282	C
156	Gran_II	C_6	CD25	0.220745	C
157	MMDSC	C_6	CD25	0.146246	C
158	NK	C_6	CD25	0.179418	C
159	TAM1	C_6	CD25	0.0894905	C
160	TAM2_I	C_6	CD25	0.300573	C
161	TAM2_II	C_6	CD25	0.133346	C
162	Tc	C_6	CD25	0.117049	C
163	Th_I	C_6	CD25	0.181885	C
164	Th_II	C_6	CD25	2.86553	C
165	Tumor	C_6	CD25	0.391803	C
166	B	C_7	CD25	0.0198233	C
167	DC_I	C_7	CD25	1.03904	C
168	DC_II	C_7	CD25	0.112445	C
169	Endothelial	C_7	CD25	0.269428	C
170	Gran_I	C_7	CD25	0.114376	C
171	Gran_II	C_7	CD25	0.139229	C
172	MMDSC	C_7	CD25	0.204006	C
173	NK	C_7	CD25	0.268367	C
174	TAM1	C_7	CD25	0.0920334	C
175	TAM2_I	C_7	CD25	0.223987	C
176	TAM2_II	C_7	CD25	0.116029	C
177	Tc	C_7	CD25	0.138526	C
178	Th_I	C_7	CD25	0.144943	C
179	Th_II	C_7	CD25	2.82168	C
180	Tumor	C_7	CD25	0.386838	C
181	B	C_8	CD25	0.119341	C
182	DC_I	C_8	CD25	0.543836	C
183	DC_II	C_8	CD25	0.115991	C
184	Endothelial	C_8	CD25	0.199834	C
185	Gran_I	C_8	CD25	0.0992297	C
186	Gran_II	C_8	CD25	0.134443	C
187	MMDSC	C_8	CD25	0.195195	C
188	NK	C_8	CD25	0.5012	C
189	TAM1	C_8	CD25	0.056463	C
190	TAM2_I	C_8	CD25	0.274056	C
191	TAM2_II	C_8	CD25	0.0960963	C
192	Tc	C_8	CD25	0.116337	C
193	Th_I	C_8	CD25	0.187268	C
194	Th_II	C_8	CD25	3.04888	C
195	Tumor	C_8	CD25	0.294652	C
196	B	C_9	CD25	0.0814032	C
197	DC_I	C_9	CD25	0.828402	C
198	DC_II	C_9	CD25	0.112048	C
199	Endothelial	C_9	CD25	0.295164	C
200	Gran_I	C_9	CD25	0.0976653	C
201	Gran_II	C_9	CD25	0.194388	C
202	MMDSC	C_9	CD25	0.193244	C
203	NK	C_9	CD25	0.630413	C
204	TAM1	C_9	CD25	0.0869643	C
205	TAM2_I	C_9	CD25	0.208655	C
206	TAM2_II	C_9	CD25	0.0925085	C
207	Tc	C_9	CD25	0.115667	C
208	Th_I	C_9	CD25	0.163963	C
209	Th_II	C_9	CD25	2.92529	C
210	Tumor	C_9	CD25	0.259132	C
211	B	IT_1	CD25	0.0395543	IT
212	DC_I	IT_1	CD25	0.774583	IT
213	DC_II	IT_1	CD25	0.159903	IT
214	Endothelial	IT_1	CD25	0.288658	IT
215	Gran_I	IT_1	CD25	0.115806	IT
216	Gran_II	IT_1	CD25	0.252777	IT
217	MMDSC	IT_1	CD25	0.275148	IT
218	NK	IT_1	CD25	0.284589	IT
219	TAM1	IT_1	CD25	0.110361	IT
220	TAM2_I	IT_1	CD25	0.261949	IT
221	TAM2_II	IT_1	CD25	0.142973	IT
222	Tc	IT_1	CD25	0.113719	IT
223	Th_I	IT_1	CD25	0.107117	IT
224	Th_II	IT_1	CD25	2.87484	IT
225	Tumor	IT_1	CD25	0.418057	IT
226	B	IT_10	CD25	0.106147	IT
227	DC_I	IT_10	CD25	0.879452	IT
228	DC_II	IT_10	CD25	0.121209	IT
229	Endothelial	IT_10	CD25	0.171898	IT
230	Gran_I	IT_10	CD25	0.107977	IT
231	Gran_II	IT_10	CD25	0.155532	IT
232	MMDSC	IT_10	CD25	0.173005	IT
233	NK	IT_10	CD25	0.267612	IT
234	TAM1	IT_10	CD25	0.0573005	IT
235	TAM2_I	IT_10	CD25	0.25183	IT
236	TAM2_II	IT_10	CD25	0.0792918	IT
237	Tc	IT_10	CD25	0.145377	IT
238	Th_I	IT_10	CD25	0.192949	IT
239	Th_II	IT_10	CD25	2.95454	IT
240	Tumor	IT_10	CD25	0.334418	IT
241	B	IT_11	CD25	0.0629865	IT
242	DC_I	IT_11	CD25	0.613928	IT
243	DC_II	IT_11	CD25	0.0907331	IT
244	Endothelial	IT_11	CD25	0.378405	IT
245	Gran_I	IT_11	CD25	0.0869592	IT
246	Gran_II	IT_11	CD25	0.138885	IT
247	MMDSC	IT_11	CD25	0.135737	IT
248	NK	IT_11	CD25	0.441831	IT
249	TAM1	IT_11	CD25	0.0352011	IT
250	TAM2_I	IT_11	CD25	0.480192	IT
251	TAM2_II	IT_11	CD25	0.0870014	IT
252	Tc	IT_11	CD25	0.114764	IT
253	Th_I	IT_11	CD25	0.145053	IT
254	Th_II	IT_11	CD25	2.79089	IT
255	Tumor	IT_11	CD25	0.213522	IT
256	B	IT_12	CD25	0.150947	IT
257	DC_I	IT_12	CD25	0.723472	IT
258	DC_II	IT_12	CD25	0.139707	IT
259	Endothelial	IT_12	CD25	0.45426	IT
260	Gran_I	IT_12	CD25	0.149624	IT
261	Gran_II	IT_12	CD25	0.296495	IT
262	MMDSC	IT_12	CD25	0.237478	IT
263	NK	IT_12	CD25	0.677145	IT
264	TAM1	IT_12	CD25	0.0603844	IT
265	TAM2_I	IT_12	CD25	0.338281	IT
266	TAM2_II	IT_12	CD25	0.0972277	IT
267	Tc	IT_12	CD25	0.169347	IT
268	Th_I	IT_12	CD25	0.163515	IT
269	Th_II	IT_12	CD25	3.01662	IT
270	Tumor	IT_12	CD25	0.338289	IT
271	B	IT_13	CD25	0.10126	IT
272	DC_I	IT_13	CD25	0.736524	IT
273	DC_II	IT_13	CD25	0.108073	IT
274	Endothelial	IT_13	CD25	0.224851	IT
275	Gran_I	IT_13	CD25	0.111194	IT
276	Gran_II	IT_13	CD25	0.190731	IT
277	MMDSC	IT_13	CD25	0.165183	IT
278	NK	IT_13	CD25	0.309531	IT
279	TAM1	IT_13	CD25	0.0617419	IT
280	TAM2_I	IT_13	CD25	0.24627	IT
281	TAM2_II	IT_13	CD25	0.115945	IT
282	Tc	IT_13	CD25	0.154208	IT
283	Th_I	IT_13	CD25	0.219512	IT
284	Th_II	IT_13	CD25	3.33831	IT
285	Tumor	IT_13	CD25	0.320689	IT
286	B	IT_14	CD25	0.0945036	IT
287	DC_I	IT_14	CD25	0.772321	IT
288	DC_II	IT_14	CD25	0.107774	IT
289	Endothelial	IT_14	CD25	0.238027	IT
290	Gran_I	IT_14	CD25	0.101839	IT
291	Gran_II	IT_14	CD25	0.15703	IT
292	MMDSC	IT_14	CD25	0.177464	IT
293	NK	IT_14	CD25	0.420712	IT
294	TAM1	IT_14	CD25	0.0649086	IT
295	TAM2_I	IT_14	CD25	0.324435	IT
296	TAM2_II	IT_14	CD25	0.116804	IT
297	Tc	IT_14	CD25	0.117967	IT
298	Th_I	IT_14	CD25	0.218657	IT
299	Th_II	IT_14	CD25	2.11922	IT
300	Tumor	IT_14	CD25	0.410894	IT
301	B	IT_2	CD25	0.0288503	IT
302	DC_I	IT_2	CD25	0.611057	IT
303	DC_II	IT_2	CD25	0.134215	IT
304	Endothelial	IT_2	CD25	0.271992	IT
305	Gran_I	IT_2	CD25	0.110913	IT
306	Gran_II	IT_2	CD25	0.251378	IT
307	MMDSC	IT_2	CD25	0.254787	IT
308	NK	IT_2	CD25	0.207964	IT
309	TAM1	IT_2	CD25	0.0870332	IT
310	TAM2_I	IT_2	CD25	0.270492	IT
311	TAM2_II	IT_2	CD25	0.124474	IT
312	Tc	IT_2	CD25	0.0968916	IT
313	Th_I	IT_2	CD25	0.15552	IT
314	Th_II	IT_2	CD25	2.46403	IT
315	Tumor	IT_2	CD25	0.4058	IT
316	B	IT_3	CD25	0.0362734	IT
317	DC_I	IT_3	CD25	1.03237	IT
318	DC_II	IT_3	CD25	0.11921	IT
319	Endothelial	IT_3	CD25	0.24096	IT
320	Gran_I	IT_3	CD25	0.12672	IT
321	Gran_II	IT_3	CD25	0.179719	IT
322	MMDSC	IT_3	CD25	0.206628	IT
323	NK	IT_3	CD25	0.177299	IT
324	TAM1	IT_3	CD25	0.0757282	IT
325	TAM2_I	IT_3	CD25	0.288458	IT
326	TAM2_II	IT_3	CD25	0.112497	IT
327	Tc	IT_3	CD25	0.0894023	IT
328	Th_I	IT_3	CD25	0.121197	IT
329	Th_II	IT_3	CD25	2.58376	IT
330	Tumor	IT_3	CD25	0.399571	IT
331	B	IT_4	CD25	0.0202335	IT
332	DC_I	IT_4	CD25	0.621722	IT
333	DC_II	IT_4	CD25	0.121443	IT
334	Endothelial	IT_4	CD25	0.264332	IT
335	Gran_I	IT_4	CD25	0.0914242	IT
336	Gran_II	IT_4	CD25	0.209544	IT
337	MMDSC	IT_4	CD25	0.148335	IT
338	NK	IT_4	CD25	0.195182	IT
339	TAM1	IT_4	CD25	0.112224	IT
340	TAM2_I	IT_4	CD25	0.306029	IT
341	TAM2_II	IT_4	CD25	0.11589	IT
342	Tc	IT_4	CD25	0.100782	IT
343	Th_I	IT_4	CD25	0.121038	IT
344	Th_II	IT_4	CD25	3.11413	IT
345	Tumor	IT_4	CD25	0.355458	IT
346	B	IT_5	CD25	0.053465	IT
347	DC_I	IT_5	CD25	0.875023	IT
348	DC_II	IT_5	CD25	0.192599	IT
349	Endothelial	IT_5	CD25	0.322804	IT
350	Gran_I	IT_5	CD25	0.159452	IT
351	Gran_II	IT_5	CD25	0.288213	IT
352	MMDSC	IT_5	CD25	0.248264	IT
353	NK	IT_5	CD25	0.177478	IT
354	TAM1	IT_5	CD25	0.101404	IT
355	TAM2_I	IT_5	CD25	0.35782	IT
356	TAM2_II	IT_5	CD25	0.165677	IT
357	Tc	IT_5	CD25	0.162065	IT
358	Th_I	IT_5	CD25	0.1559	IT
359	Th_II	IT_5	CD25	2.76264	IT
360	Tumor	IT_5	CD25	0.442063	IT
361	B	IT_6	CD25	0.0656724	IT
362	DC_I	IT_6	CD25	1.01734	IT
363	DC_II	IT_6	CD25	0.13033	IT
364	Endothelial	IT_6	CD25	0.295297	IT
365	Gran_I	IT_6	CD25	0.139534	IT
366	Gran_II	IT_6	CD25	0.294323	IT
367	MMDSC	IT_6	CD25	0.193093	IT
368	NK	IT_6	CD25	0.257483	IT
369	TAM1	IT_6	CD25	0.0993285	IT
370	TAM2_I	IT_6	CD25	0.300209	IT
371	TAM2_II	IT_6	CD25	0.132854	IT
372	Tc	IT_6	CD25	0.162289	IT
373	Th_I	IT_6	CD25	0.16952	IT
374	Th_II	IT_6	CD25	3.31395	IT
375	Tumor	IT_6	CD25	0.432839	IT
376	B	IT_7	CD25	0.0532454	IT
377	DC_I	IT_7	CD25	0.547092	IT
378	DC_II	IT_7	CD25	0.145689	IT
379	Endothelial	IT_7	CD25	0.223184	IT
380	Gran_I	IT_7	CD25	0.112795	IT
381	Gran_II	IT_7	CD25	0.201285	IT
382	MMDSC	IT_7	CD25	0.169488	IT
383	NK	IT_7	CD25	0.207864	IT
384	TAM1	IT_7	CD25	0.0903125	IT
385	TAM2_I	IT_7	CD25	0.322342	IT
386	TAM2_II	IT_7	CD25	0.134525	IT
387	Tc	IT_7	CD25	0.116374	IT
388	Th_I	IT_7	CD25	0.121478	IT
389	Th_II	IT_7	CD25	2.5999	IT
390	Tumor	IT_7	CD25	0.425191	IT
391	B	IT_8	CD25	0.0956192	IT
392	DC_I	IT_8	CD25	0.7077	IT
393	DC_II	IT_8	CD25	0.101982	IT
394	Endothelial	IT_8	CD25	0.260727	IT
395	Gran_I	IT_8	CD25	0.105961	IT
396	Gran_II	IT_8	CD25	0.171059	IT
397	MMDSC	IT_8	CD25	0.182366	IT
398	NK	IT_8	CD25	0.374385	IT
399	TAM1	IT_8	CD25	0.0624718	IT
400	TAM2_I	IT_8	CD25	0.400341	IT
401	TAM2_II	IT_8	CD25	0.111262	IT
402	Tc	IT_8	CD25	0.140295	IT
403	Th_I	IT_8	CD25	0.150281	IT
404	Th_II	IT_8	CD25	2.69854	IT
405	Tumor	IT_8	CD25	0.26262	IT
406	B	IT_9	CD25	0.107707	IT
407	DC_I	IT_9	CD25	0.597578	IT
408	DC_II	IT_9	CD25	0.123655	IT
409	Endothelial	IT_9	CD25	0.152287	IT
410	Gran_I	IT_9	CD25	0.115985	IT
411	Gran_II	IT_9	CD25	0.139561	IT
412	MMDSC	IT_9	CD25	0.169092	IT
413	NK	IT_9	CD25	0.51307	IT
414	TAM1	IT_9	CD25	0.0654656	IT
415	TAM2_I	IT_9	CD25	0.314075	IT
416	TAM2_II	IT_9	CD25	0.120607	IT
417	Tc	IT_9	CD25	0.141639	IT
418	Th_I	IT_9	CD25	0.201626	IT
419	Th_II	IT_9	CD25	2.93338	IT
420	Tumor	IT_9	CD25	0.32394	IT
421	B	I_1	CD25	0.0424042	I
422	DC_I	I_1	CD25	0.700955	I
423	DC_II	I_1	CD25	0.138628	I
424	Endothelial	I_1	CD25	0.293598	I
425	Gran_I	I_1	CD25	0.103352	I
426	Gran_II	I_1	CD25	0.129324	I
427	MMDSC	I_1	CD25	0.198544	I
428	NK	I_1	CD25	0.278339	I
429	TAM1	I_1	CD25	0.0602725	I
430	TAM2_I	I_1	CD25	0.323899	I
431	TAM2_II	I_1	CD25	0.123021	I
432	Tc	I_1	CD25	0.0822832	I
433	Th_I	I_1	CD25	0.129195	I
434	Th_II	I_1	CD25	2.98402	I
435	Tumor	I_1	CD25	0.448285	I
436	B	I_10	CD25	0.0788729	I
437	DC_I	I_10	CD25	0.714464	I
438	DC_II	I_10	CD25	0.118158	I
439	Endothelial	I_10	CD25	0.270754	I
440	Gran_I	I_10	CD25	0.112045	I
441	Gran_II	I_10	CD25	0.223115	I
442	MMDSC	I_10	CD25	0.186167	I
443	NK	I_10	CD25	0.443604	I
444	TAM1	I_10	CD25	0.0506461	I
445	TAM2_I	I_10	CD25	0.328429	I
446	TAM2_II	I_10	CD25	0.0961421	I
447	Tc	I_10	CD25	0.133797	I
448	Th_I	I_10	CD25	0.156811	I
449	Th_II	I_10	CD25	3.11442	I
450	Tumor	I_10	CD25	0.297096	I
451	B	I_11	CD25	0.0676871	I
452	DC_I	I_11	CD25	0.797329	I
453	DC_II	I_11	CD25	0.113764	I
454	Endothelial	I_11	CD25	0.246469	I
455	Gran_I	I_11	CD25	0.102267	I
456	Gran_II	I_11	CD25	0.424788	I
457	MMDSC	I_11	CD25	0.187896	I
458	NK	I_11	CD25	0.482017	I
459	TAM1	I_11	CD25	0.0758554	I
460	TAM2_I	I_11	CD25	0.4304	I
461	TAM2_II	I_11	CD25	0.131542	I
462	Tc	I_11	CD25	0.136769	I
463	Th_I	I_11	CD25	0.18204	I
464	Th_II	I_11	CD25	3.01997	I
465	Tumor	I_11	CD25	0.267469	I
466	B	I_12	CD25	0.104879	I
467	DC_I	I_12	CD25	0.703676	I
468	DC_II	I_12	CD25	0.126209	I
469	Endothelial	I_12	CD25	0.279346	I
470	Gran_I	I_12	CD25	0.101028	I
471	Gran_II	I_12	CD25	0.147531	I
472	MMDSC	I_12	CD25	0.154677	I
473	NK	I_12	CD25	0.438017	I
474	TAM1	I_12	CD25	0.0753837	I
475	TAM2_I	I_12	CD25	0.364236	I
476	TAM2_II	I_12	CD25	0.148001	I
477	Tc	I_12	CD25	0.124979	I
478	Th_I	I_12	CD25	0.149673	I
479	Th_II	I_12	CD25	3.02859	I
480	Tumor	I_12	CD25	0.314822	I
481	B	I_13	CD25	0.0633647	I
482	DC_I	I_13	CD25	1.61994	I
483	DC_II	I_13	CD25	0.0912924	I
484	Endothelial	I_13	CD25	0.196681	I
485	Gran_I	I_13	CD25	0.0706547	I
486	Gran_II	I_13	CD25	0.111533	I
487	MMDSC	I_13	CD25	0.13035	I
488	NK	I_13	CD25	0.330235	I
489	TAM1	I_13	CD25	0.044316	I
490	TAM2_I	I_13	CD25	0.264918	I
491	TAM2_II	I_13	CD25	0.132944	I
492	Tc	I_13	CD25	0.0922895	I
493	Th_I	I_13	CD25	0.110267	I
494	Th_II	I_13	CD25	2.87174	I
495	Tumor	I_13	CD25	0.267802	I
496	B	I_14	CD25	0.1217	I
497	DC_I	I_14	CD25	0.974251	I
498	DC_II	I_14	CD25	0.127939	I
499	Endothelial	I_14	CD25	0.380743	I
500	Gran_I	I_14	CD25	0.145197	I
501	Gran_II	I_14	CD25	0.321797	I
502	MMDSC	I_14	CD25	0.243078	I
503	NK	I_14	CD25	0.342271	I
504	TAM1	I_14	CD25	0.0808338	I
505	TAM2_I	I_14	CD25	0.510855	I
506	TAM2_II	I_14	CD25	0.111045	I
507	Tc	I_14	CD25	0.175044	I
508	Th_I	I_14	CD25	0.202814	I
509	Th_II	I_14	CD25	3.1264	I
510	Tumor	I_14	CD25	0.302323	I
511	B	I_2	CD25	0.0744501	I
512	DC_I	I_2	CD25	1.26901	I
513	DC_II	I_2	CD25	0.126775	I
514	Endothelial	I_2	CD25	0.256186	I
515	Gran_I	I_2	CD25	0.140738	I
516	Gran_II	I_2	CD25	0.261071	I
517	MMDSC	I_2	CD25	0.22398	I
518	NK	I_2	CD25	0.199326	I
519	TAM1	I_2	CD25	0.0708998	I
520	TAM2_I	I_2	CD25	0.312388	I
521	TAM2_II	I_2	CD25	0.0967916	I
522	Tc	I_2	CD25	0.150153	I
523	Th_I	I_2	CD25	0.137359	I
524	Th_II	I_2	CD25	2.99141	I
525	Tumor	I_2	CD25	0.39033	I
526	B	I_3	CD25	0.0307092	I
527	DC_I	I_3	CD25	0.600311	I
528	DC_II	I_3	CD25	0.168263	I
529	Endothelial	I_3	CD25	0.289573	I
530	Gran_I	I_3	CD25	0.159256	I
531	Gran_II	I_3	CD25	0.279954	I
532	MMDSC	I_3	CD25	0.167289	I
533	NK	I_3	CD25	0.201974	I
534	TAM1	I_3	CD25	0.0741188	I
535	TAM2_I	I_3	CD25	0.334267	I
536	TAM2_II	I_3	CD25	0.117472	I
537	Tc	I_3	CD25	0.223688	I
538	Th_I	I_3	CD25	0.183205	I
539	Th_II	I_3	CD25	3.30153	I
540	Tumor	I_3	CD25	0.41347	I
541	B	I_4	CD25	0.0673771	I
542	DC_I	I_4	CD25	0.816846	I
543	DC_II	I_4	CD25	0.187374	I
544	Endothelial	I_4	CD25	0.305588	I
545	Gran_I	I_4	CD25	0.143851	I
546	Gran_II	I_4	CD25	0.362287	I
547	MMDSC	I_4	CD25	0.229751	I
548	NK	I_4	CD25	0.153794	I
549	TAM1	I_4	CD25	0.104212	I
550	TAM2_I	I_4	CD25	0.333166	I
551	TAM2_II	I_4	CD25	0.148684	I
552	Tc	I_4	CD25	0.160634	I
553	Th_I	I_4	CD25	0.140492	I
554	Th_II	I_4	CD25	2.89435	I
555	Tumor	I_4	CD25	0.435911	I
556	B	I_5	CD25	0.121054	I
557	DC_I	I_5	CD25	0.845942	I
558	DC_II	I_5	CD25	0.142775	I
559	Endothelial	I_5	CD25	0.322781	I
560	Gran_I	I_5	CD25	0.151884	I
561	Gran_II	I_5	CD25	0.204861	I
562	MMDSC	I_5	CD25	0.265197	I
563	NK	I_5	CD25	0.147916	I
564	TAM1	I_5	CD25	0.112346	I
565	TAM2_I	I_5	CD25	0.314663	I
566	TAM2_II	I_5	CD25	0.129956	I
567	Tc	I_5	CD25	0.135636	I
568	Th_I	I_5	CD25	0.192111	I
569	Th_II	I_5	CD25	3.09587	I
570	Tumor	I_5	CD25	0.443612	I
571	B	I_6	CD25	0.0607626	I
572	DC_I	I_6	CD25	0.259457	I
573	DC_II	I_6	CD25	0.11599	I
574	Endothelial	I_6	CD25	0.208493	I
575	Gran_I	I_6	CD25	0.108246	I
576	Gran_II	I_6	CD25	0.1804	I
577	MMDSC	I_6	CD25	0.164272	I
578	NK	I_6	CD25	0.21609	I
579	TAM1	I_6	CD25	0.0859001	I
580	TAM2_I	I_6	CD25	0.288281	I
581	TAM2_II	I_6	CD25	0.124828	I
582	Tc	I_6	CD25	0.104137	I
583	Th_I	I_6	CD25	0.166135	I
584	Th_II	I_6	CD25	2.84695	I
585	Tumor	I_6	CD25	0.369781	I
586	B	I_7	CD25	0.0527949	I
587	DC_I	I_7	CD25	0.555577	I
588	DC_II	I_7	CD25	0.121941	I
589	Endothelial	I_7	CD25	0.242313	I
590	Gran_I	I_7	CD25	0.111686	I
591	Gran_II	I_7	CD25	0.234473	I
592	MMDSC	I_7	CD25	0.185186	I
593	NK	I_7	CD25	0.204574	I
594	TAM1	I_7	CD25	0.0830775	I
595	TAM2_I	I_7	CD25	0.293685	I
596	TAM2_II	I_7	CD25	0.134526	I
597	Tc	I_7	CD25	0.112251	I
598	Th_I	I_7	CD25	0.231711	I
599	Th_II	I_7	CD25	1.97151	I
600	Tumor	I_7	CD25	0.467848	I
601	B	I_8	CD25	0.00889704	I
602	DC_I	I_8	CD25	1.48497	I
603	DC_II	I_8	CD25	0.10151	I
604	Endothelial	I_8	CD25	0.2263	I
605	Gran_I	I_8	CD25	0.0670727	I
606	Gran_II	I_8	CD25	0.244126	I
607	MMDSC	I_8	CD25	0.161445	I
608	NK	I_8	CD25	0.634694	I
609	TAM1	I_8	CD25	0.047121	I
610	TAM2_I	I_8	CD25	0.459769	I
611	TAM2_II	I_8	CD25	0.075795	I
612	Tc	I_8	CD25	0.0948199	I
613	Th_I	I_8	CD25	0.142929	I
614	Th_II	I_8	CD25	3.32598	I
615	Tumor	I_8	CD25	0.407384	I
616	B	I_9	CD25	0.144909	I
617	DC_I	I_9	CD25	0.697815	I
618	DC_II	I_9	CD25	0.156202	I
619	Endothelial	I_9	CD25	0.330812	I
620	Gran_I	I_9	CD25	0.147347	I
621	Gran_II	I_9	CD25	0.334523	I
622	MMDSC	I_9	CD25	0.189681	I
623	NK	I_9	CD25	0.522594	I
624	TAM1	I_9	CD25	0.0830247	I
625	TAM2_I	I_9	CD25	0.240649	I
626	TAM2_II	I_9	CD25	0.13751	I
627	Tc	I_9	CD25	0.149454	I
628	Th_I	I_9	CD25	0.214707	I
629	Th_II	I_9	CD25	3.89574	I
630	Tumor	I_9	CD25	0.326303	I
631	B	LIT_1	CD25	0.0680822	LIT
632	DC_I	LIT_1	CD25	1.13434	LIT
633	DC_II	LIT_1	CD25	0.143116	LIT
634	Endothelial	LIT_1	CD25	0.245262	LIT
635	Gran_I	LIT_1	CD25	0.12401	LIT
636	Gran_II	LIT_1	CD25	0.227501	LIT
637	MMDSC	LIT_1	CD25	0.18741	LIT
638	NK	LIT_1	CD25	0.18538	LIT
639	TAM1	LIT_1	CD25	0.107761	LIT
640	TAM2_I	LIT_1	CD25	0.300781	LIT
641	TAM2_II	LIT_1	CD25	0.139769	LIT
642	Tc	LIT_1	CD25	0.101935	LIT
643	Th_I	LIT_1	CD25	0.241168	LIT
644	Th_II	LIT_1	CD25	3.13845	LIT
645	Tumor	LIT_1	CD25	0.352452	LIT
646	B	LIT_10	CD25	0.597495	LIT
647	DC_I	LIT_10	CD25	0.30094	LIT
648	DC_II	LIT_10	CD25	0.170718	LIT
649	Endothelial	LIT_10	CD25	0.938378	LIT
650	Gran_I	LIT_10	CD25	0.152532	LIT
651	Gran_II	LIT_10	CD25	0.296823	LIT
652	MMDSC	LIT_10	CD25	0.285514	LIT
653	NK	LIT_10	CD25	0.803963	LIT
654	TAM1	LIT_10	CD25	0.10959	LIT
655	TAM2_I	LIT_10	CD25	0.128683	LIT
656	TAM2_II	LIT_10	CD25	0.105491	LIT
657	Tc	LIT_10	CD25	0.203327	LIT
658	Th_I	LIT_10	CD25	0.165426	LIT
659	Th_II	LIT_10	CD25	3.46847	LIT
660	Tumor	LIT_10	CD25	0.285321	LIT
661	B	LIT_11	CD25	0.0747854	LIT
662	DC_I	LIT_11	CD25	0.821437	LIT
663	DC_II	LIT_11	CD25	0.130389	LIT
664	Endothelial	LIT_11	CD25	0.271427	LIT
665	Gran_I	LIT_11	CD25	0.107367	LIT
666	Gran_II	LIT_11	CD25	0.145632	LIT
667	MMDSC	LIT_11	CD25	0.157505	LIT
668	NK	LIT_11	CD25	0.478256	LIT
669	TAM1	LIT_11	CD25	0.0845723	LIT
670	TAM2_I	LIT_11	CD25	0.395336	LIT
671	TAM2_II	LIT_11	CD25	0.11135	LIT
672	Tc	LIT_11	CD25	0.15842	LIT
673	Th_I	LIT_11	CD25	0.158186	LIT
674	Th_II	LIT_11	CD25	3.0348	LIT
675	Tumor	LIT_11	CD25	0.31811	LIT
676	B	LIT_12	CD25	0.00267539	LIT
677	DC_I	LIT_12	CD25	1.20423	LIT
678	DC_II	LIT_12	CD25	0.136674	LIT
679	Endothelial	LIT_12	CD25	0.295285	LIT
680	Gran_I	LIT_12	CD25	0.114358	LIT
681	Gran_II	LIT_12	CD25	0.349381	LIT
682	MMDSC	LIT_12	CD25	0.0872235	LIT
683	NK	LIT_12	CD25	0	LIT
684	TAM1	LIT_12	CD25	0.051127	LIT
685	TAM2_I	LIT_12	CD25	0.567535	LIT
686	TAM2_II	LIT_12	CD25	0.207684	LIT
687	Tc	LIT_12	CD25	0.172086	LIT
688	Th_I	LIT_12	CD25	0.284707	LIT
689	Th_II	LIT_12	CD25	3.0666	LIT
690	Tumor	LIT_12	CD25	0.217573	LIT
691	B	LIT_13	CD25	0.0615908	LIT
692	DC_I	LIT_13	CD25	0.567031	LIT
693	DC_II	LIT_13	CD25	0.0905436	LIT
694	Endothelial	LIT_13	CD25	0.2313	LIT
695	Gran_I	LIT_13	CD25	0.0774971	LIT
696	Gran_II	LIT_13	CD25	0.0540782	LIT
697	MMDSC	LIT_13	CD25	0.132497	LIT
698	NK	LIT_13	CD25	0.496644	LIT
699	TAM1	LIT_13	CD25	0.032858	LIT
700	TAM2_I	LIT_13	CD25	0.196901	LIT
701	TAM2_II	LIT_13	CD25	0.077752	LIT
702	Tc	LIT_13	CD25	0.125277	LIT
703	Th_I	LIT_13	CD25	0.153609	LIT
704	Th_II	LIT_13	CD25	2.92629	LIT
705	Tumor	LIT_13	CD25	0.249691	LIT
706	B	LIT_14	CD25	0.00254631	LIT
707	DC_I	LIT_14	CD25	0.406657	LIT
708	DC_II	LIT_14	CD25	0.130169	LIT
709	Endothelial	LIT_14	CD25	0.522289	LIT
710	Gran_I	LIT_14	CD25	0.162638	LIT
711	Gran_II	LIT_14	CD25	0.335224	LIT
712	MMDSC	LIT_14	CD25	0.266204	LIT
713	NK	LIT_14	CD25	0.121442	LIT
714	TAM1	LIT_14	CD25	0.0888982	LIT
715	TAM2_I	LIT_14	CD25	0.41553	LIT
716	TAM2_II	LIT_14	CD25	0.165689	LIT
717	Tc	LIT_14	CD25	0.290829	LIT
718	Th_I	LIT_14	CD25	0.24095	LIT
719	Th_II	LIT_14	CD25	3.16836	LIT
720	Tumor	LIT_14	CD25	0.422832	LIT
721	B	LIT_2	CD25	0.0555593	LIT
722	DC_I	LIT_2	CD25	1.02548	LIT
723	DC_II	LIT_2	CD25	0.145832	LIT
724	Endothelial	LIT_2	CD25	0.202996	LIT
725	Gran_I	LIT_2	CD25	0.10316	LIT
726	Gran_II	LIT_2	CD25	0.304055	LIT
727	MMDSC	LIT_2	CD25	0.171234	LIT
728	NK	LIT_2	CD25	0.207147	LIT
729	TAM1	LIT_2	CD25	0.0833032	LIT
730	TAM2_I	LIT_2	CD25	0.302391	LIT
731	TAM2_II	LIT_2	CD25	0.139196	LIT
732	Tc	LIT_2	CD25	0.10855	LIT
733	Th_I	LIT_2	CD25	0.171232	LIT
734	Th_II	LIT_2	CD25	2.76694	LIT
735	Tumor	LIT_2	CD25	0.451898	LIT
736	B	LIT_3	CD25	0.0538306	LIT
737	DC_I	LIT_3	CD25	1.13928	LIT
738	DC_II	LIT_3	CD25	0.12482	LIT
739	Endothelial	LIT_3	CD25	0.198151	LIT
740	Gran_I	LIT_3	CD25	0.0955245	LIT
741	Gran_II	LIT_3	CD25	0.21362	LIT
742	MMDSC	LIT_3	CD25	0.142311	LIT
743	NK	LIT_3	CD25	0.148065	LIT
744	TAM1	LIT_3	CD25	0.0780678	LIT
745	TAM2_I	LIT_3	CD25	0.292154	LIT
746	TAM2_II	LIT_3	CD25	0.132893	LIT
747	Tc	LIT_3	CD25	0.0957372	LIT
748	Th_I	LIT_3	CD25	0.198618	LIT
749	Th_II	LIT_3	CD25	3.09289	LIT
750	Tumor	LIT_3	CD25	0.369073	LIT
751	B	LIT_4	CD25	0.0398144	LIT
752	DC_I	LIT_4	CD25	0.691566	LIT
753	DC_II	LIT_4	CD25	0.118583	LIT
754	Endothelial	LIT_4	CD25	0.307644	LIT
755	Gran_I	LIT_4	CD25	0.116076	LIT
756	Gran_II	LIT_4	CD25	0.281617	LIT
757	MMDSC	LIT_4	CD25	0.247202	LIT
758	NK	LIT_4	CD25	0.161313	LIT
759	TAM1	LIT_4	CD25	0.0818858	LIT
760	TAM2_I	LIT_4	CD25	0.258903	LIT
761	TAM2_II	LIT_4	CD25	0.117796	LIT
762	Tc	LIT_4	CD25	0.0995566	LIT
763	Th_I	LIT_4	CD25	0.146916	LIT
764	Th_II	LIT_4	CD25	2.99555	LIT
765	Tumor	LIT_4	CD25	0.413497	LIT
766	B	LIT_5	CD25	0.0475436	LIT
767	DC_I	LIT_5	CD25	1.01045	LIT
768	DC_II	LIT_5	CD25	0.116493	LIT
769	Endothelial	LIT_5	CD25	0.237038	LIT
770	Gran_I	LIT_5	CD25	0.108056	LIT
771	Gran_II	LIT_5	CD25	0.450368	LIT
772	MMDSC	LIT_5	CD25	0.218798	LIT
773	NK	LIT_5	CD25	0.329492	LIT
774	TAM1	LIT_5	CD25	0.0823946	LIT
775	TAM2_I	LIT_5	CD25	0.228616	LIT
776	TAM2_II	LIT_5	CD25	0.0904052	LIT
777	Tc	LIT_5	CD25	0.0935957	LIT
778	Th_I	LIT_5	CD25	0.203554	LIT
779	Th_II	LIT_5	CD25	3.07451	LIT
780	Tumor	LIT_5	CD25	0.498205	LIT
781	B	LIT_8	CD25	0.128462	LIT
782	DC_I	LIT_8	CD25	0.625934	LIT
783	DC_II	LIT_8	CD25	0.110502	LIT
784	Endothelial	LIT_8	CD25	0.249337	LIT
785	Gran_I	LIT_8	CD25	0.110071	LIT
786	Gran_II	LIT_8	CD25	0.260699	LIT
787	MMDSC	LIT_8	CD25	0.200633	LIT
788	NK	LIT_8	CD25	0.421634	LIT
789	TAM1	LIT_8	CD25	0.0448799	LIT
790	TAM2_I	LIT_8	CD25	0.317971	LIT
791	TAM2_II	LIT_8	CD25	0.0974415	LIT
792	Tc	LIT_8	CD25	0.131546	LIT
793	Th_I	LIT_8	CD25	0.141886	LIT
794	Th_II	LIT_8	CD25	2.88373	LIT
795	Tumor	LIT_8	CD25	0.281613	LIT
796	B	LIT_9	CD25	0.0861907	LIT
797	DC_I	LIT_9	CD25	0.794663	LIT
798	DC_II	LIT_9	CD25	0.067582	LIT
799	Endothelial	LIT_9	CD25	0.170652	LIT
800	Gran_I	LIT_9	CD25	0.07479	LIT
801	Gran_II	LIT_9	CD25	0.141071	LIT
802	MMDSC	LIT_9	CD25	0.145272	LIT
803	NK	LIT_9	CD25	0.280464	LIT
804	TAM1	LIT_9	CD25	0.0295604	LIT
805	TAM2_I	LIT_9	CD25	0.173522	LIT
806	TAM2_II	LIT_9	CD25	0.0569214	LIT
807	Tc	LIT_9	CD25	0.0991136	LIT
808	Th_I	LIT_9	CD25	0.098608	LIT
809	Th_II	LIT_9	CD25	3.05385	LIT
810	Tumor	LIT_9	CD25	0.278812	LIT
811	B	LI_1	CD25	0.0532462	LI
812	DC_I	LI_1	CD25	1.0325	LI
813	DC_II	LI_1	CD25	0.15502	LI
814	Endothelial	LI_1	CD25	0.253068	LI
815	Gran_I	LI_1	CD25	0.110474	LI
816	Gran_II	LI_1	CD25	0.30139	LI
817	MMDSC	LI_1	CD25	0.153451	LI
818	NK	LI_1	CD25	0.370547	LI
819	TAM1	LI_1	CD25	0.0946631	LI
820	TAM2_I	LI_1	CD25	0.379358	LI
821	TAM2_II	LI_1	CD25	0.159427	LI
822	Tc	LI_1	CD25	0.101022	LI
823	Th_I	LI_1	CD25	0.175417	LI
824	Th_II	LI_1	CD25	2.43342	LI
825	Tumor	LI_1	CD25	0.403164	LI
826	B	LI_10	CD25	0.112834	LI
827	DC_I	LI_10	CD25	0.823679	LI
828	DC_II	LI_10	CD25	0.136296	LI
829	Endothelial	LI_10	CD25	0.35006	LI
830	Gran_I	LI_10	CD25	0.100447	LI
831	Gran_II	LI_10	CD25	0.125653	LI
832	MMDSC	LI_10	CD25	0.103987	LI
833	NK	LI_10	CD25	0.405731	LI
834	TAM1	LI_10	CD25	0.0564674	LI
835	TAM2_I	LI_10	CD25	0.587644	LI
836	TAM2_II	LI_10	CD25	0.150814	LI
837	Tc	LI_10	CD25	0.132697	LI
838	Th_I	LI_10	CD25	0.139761	LI
839	Th_II	LI_10	CD25	3.12885	LI
840	Tumor	LI_10	CD25	0.2611	LI
841	B	LI_11	CD25	0.0497012	LI
842	DC_I	LI_11	CD25	0.460738	LI
843	DC_II	LI_11	CD25	0.174737	LI
844	Endothelial	LI_11	CD25	0.179629	LI
845	Gran_I	LI_11	CD25	0.104747	LI
846	Gran_II	LI_11	CD25	0.141708	LI
847	MMDSC	LI_11	CD25	0.120391	LI
848	NK	LI_11	CD25	0.205326	LI
849	TAM1	LI_11	CD25	0.0678471	LI
850	TAM2_I	LI_11	CD25	0.234504	LI
851	TAM2_II	LI_11	CD25	0.134581	LI
852	Tc	LI_11	CD25	0.142915	LI
853	Th_I	LI_11	CD25	0.126794	LI
854	Th_II	LI_11	CD25	3.1217	LI
855	Tumor	LI_11	CD25	0.324344	LI
856	B	LI_12	CD25	0.0530493	LI
857	DC_I	LI_12	CD25	1.0659	LI
858	DC_II	LI_12	CD25	0.0827637	LI
859	Endothelial	LI_12	CD25	0.236337	LI
860	Gran_I	LI_12	CD25	0.0691154	LI
861	Gran_II	LI_12	CD25	0.157134	LI
862	MMDSC	LI_12	CD25	0.0975942	LI
863	NK	LI_12	CD25	0.338799	LI
864	TAM1	LI_12	CD25	0.030924	LI
865	TAM2_I	LI_12	CD25	0.226772	LI
866	TAM2_II	LI_12	CD25	0.0705435	LI
867	Tc	LI_12	CD25	0.0935878	LI
868	Th_I	LI_12	CD25	0.103408	LI
869	Th_II	LI_12	CD25	3.26037	LI
870	Tumor	LI_12	CD25	0.300886	LI
871	B	LI_13	CD25	0.019099	LI
872	DC_I	LI_13	CD25	0.5848	LI
873	DC_II	LI_13	CD25	0.131858	LI
874	Endothelial	LI_13	CD25	0.469877	LI
875	Gran_I	LI_13	CD25	0.140549	LI
876	Gran_II	LI_13	CD25	0.190736	LI
877	MMDSC	LI_13	CD25	0.208538	LI
878	NK	LI_13	CD25	0.776681	LI
879	TAM1	LI_13	CD25	0.0605403	LI
880	TAM2_I	LI_13	CD25	0.363352	LI
881	TAM2_II	LI_13	CD25	0.126055	LI
882	Tc	LI_13	CD25	0.184018	LI
883	Th_I	LI_13	CD25	0.176808	LI
884	Th_II	LI_13	CD25	2.79447	LI
885	Tumor	LI_13	CD25	0.368012	LI
886	B	LI_14	CD25	0.147725	LI
887	DC_I	LI_14	CD25	0.903933	LI
888	DC_II	LI_14	CD25	0.117041	LI
889	Endothelial	LI_14	CD25	0.287445	LI
890	Gran_I	LI_14	CD25	0.11337	LI
891	Gran_II	LI_14	CD25	0.157127	LI
892	MMDSC	LI_14	CD25	0.13263	LI
893	NK	LI_14	CD25	0.582426	LI
894	TAM1	LI_14	CD25	0.07839	LI
895	TAM2_I	LI_14	CD25	0.459108	LI
896	TAM2_II	LI_14	CD25	0.118284	LI
897	Tc	LI_14	CD25	0.138742	LI
898	Th_I	LI_14	CD25	0.147955	LI
899	Th_II	LI_14	CD25	3.22835	LI
900	Tumor	LI_14	CD25	0.335916	LI
901	B	LI_2	CD25	0.0620299	LI
902	DC_I	LI_2	CD25	0.938235	LI
903	DC_II	LI_2	CD25	0.161193	LI
904	Endothelial	LI_2	CD25	0.249745	LI
905	Gran_I	LI_2	CD25	0.110027	LI
906	Gran_II	LI_2	CD25	0.269069	LI
907	MMDSC	LI_2	CD25	0.185576	LI
908	NK	LI_2	CD25	0.285512	LI
909	TAM1	LI_2	CD25	0.0867264	LI
910	TAM2_I	LI_2	CD25	0.330024	LI
911	TAM2_II	LI_2	CD25	0.143543	LI
912	Tc	LI_2	CD25	0.0890625	LI
913	Th_I	LI_2	CD25	0.125729	LI
914	Th_II	LI_2	CD25	2.80673	LI
915	Tumor	LI_2	CD25	0.403823	LI
916	B	LI_3	CD25	0.0557494	LI
917	DC_I	LI_3	CD25	1.048	LI
918	DC_II	LI_3	CD25	0.159595	LI
919	Endothelial	LI_3	CD25	0.265492	LI
920	Gran_I	LI_3	CD25	0.10512	LI
921	Gran_II	LI_3	CD25	0.267871	LI
922	MMDSC	LI_3	CD25	0.234607	LI
923	NK	LI_3	CD25	0.143166	LI
924	TAM1	LI_3	CD25	0.0914239	LI
925	TAM2_I	LI_3	CD25	0.29534	LI
926	TAM2_II	LI_3	CD25	0.134597	LI
927	Tc	LI_3	CD25	0.108713	LI
928	Th_I	LI_3	CD25	0.120903	LI
929	Th_II	LI_3	CD25	2.72207	LI
930	Tumor	LI_3	CD25	0.444189	LI
931	B	LI_4	CD25	0.0373031	LI
932	DC_I	LI_4	CD25	0.834073	LI
933	DC_II	LI_4	CD25	0.130835	LI
934	Endothelial	LI_4	CD25	0.369588	LI
935	Gran_I	LI_4	CD25	0.11811	LI
936	Gran_II	LI_4	CD25	0.152235	LI
937	MMDSC	LI_4	CD25	0.206897	LI
938	NK	LI_4	CD25	0.178506	LI
939	TAM1	LI_4	CD25	0.0825116	LI
940	TAM2_I	LI_4	CD25	0.252488	LI
941	TAM2_II	LI_4	CD25	0.126534	LI
942	Tc	LI_4	CD25	0.101151	LI
943	Th_I	LI_4	CD25	0.105276	LI
944	Th_II	LI_4	CD25	2.35626	LI
945	Tumor	LI_4	CD25	0.46376	LI
946	B	LI_5	CD25	0.0475831	LI
947	DC_I	LI_5	CD25	0.980715	LI
948	DC_II	LI_5	CD25	0.124679	LI
949	Endothelial	LI_5	CD25	0.320663	LI
950	Gran_I	LI_5	CD25	0.115297	LI
951	Gran_II	LI_5	CD25	0.269453	LI
952	MMDSC	LI_5	CD25	0.234572	LI
953	NK	LI_5	CD25	0.240883	LI
954	TAM1	LI_5	CD25	0.0836349	LI
955	TAM2_I	LI_5	CD25	0.255846	LI
956	TAM2_II	LI_5	CD25	0.115094	LI
957	Tc	LI_5	CD25	0.10767	LI
958	Th_I	LI_5	CD25	0.147218	LI
959	Th_II	LI_5	CD25	2.97413	LI
960	Tumor	LI_5	CD25	0.400263	LI
961	B	LI_6	CD25	0.0293097	LI
962	DC_I	LI_6	CD25	0.927191	LI
963	DC_II	LI_6	CD25	0.133368	LI
964	Endothelial	LI_6	CD25	0.240535	LI
965	Gran_I	LI_6	CD25	0.0981178	LI
966	Gran_II	LI_6	CD25	0.171469	LI
967	MMDSC	LI_6	CD25	0.197814	LI
968	NK	LI_6	CD25	0.208085	LI
969	TAM1	LI_6	CD25	0.0877159	LI
970	TAM2_I	LI_6	CD25	0.290049	LI
971	TAM2_II	LI_6	CD25	0.131334	LI
972	Tc	LI_6	CD25	0.0674966	LI
973	Th_I	LI_6	CD25	0.107779	LI
974	Th_II	LI_6	CD25	2.98348	LI
975	Tumor	LI_6	CD25	0.324714	LI
976	B	LI_7	CD25	0.0544597	LI
977	DC_I	LI_7	CD25	1.18735	LI
978	DC_II	LI_7	CD25	0.175616	LI
979	Endothelial	LI_7	CD25	0.225352	LI
980	Gran_I	LI_7	CD25	0.143124	LI
981	Gran_II	LI_7	CD25	0.327601	LI
982	MMDSC	LI_7	CD25	0.236098	LI
983	NK	LI_7	CD25	0.354753	LI
984	TAM1	LI_7	CD25	0.121074	LI
985	TAM2_I	LI_7	CD25	0.324539	LI
986	TAM2_II	LI_7	CD25	0.159763	LI
987	Tc	LI_7	CD25	0.0958319	LI
988	Th_I	LI_7	CD25	0.144137	LI
989	Th_II	LI_7	CD25	2.31317	LI
990	Tumor	LI_7	CD25	0.478009	LI
991	B	LI_8	CD25	0.19018	LI
992	DC_I	LI_8	CD25	0.749926	LI
993	DC_II	LI_8	CD25	0.130835	LI
994	Endothelial	LI_8	CD25	0.390943	LI
995	Gran_I	LI_8	CD25	0.147854	LI
996	Gran_II	LI_8	CD25	0.290171	LI
997	MMDSC	LI_8	CD25	0.184143	LI
998	NK	LI_8	CD25	0.436074	LI
999	TAM1	LI_8	CD25	0.0758476	LI
1000	TAM2_I	LI_8	CD25	0.408146	LI
1001	TAM2_II	LI_8	CD25	0.12722	LI
1002	Tc	LI_8	CD25	0.212799	LI
1003	Th_I	LI_8	CD25	0.160949	LI
1004	Th_II	LI_8	CD25	3.90796	LI
1005	Tumor	LI_8	CD25	0.331396	LI
1006	B	LI_9	CD25	0.0760557	LI
1007	DC_I	LI_9	CD25	0.780999	LI
1008	DC_II	LI_9	CD25	0.104727	LI
1009	Endothelial	LI_9	CD25	0.363233	LI
1010	Gran_I	LI_9	CD25	0.0976367	LI
1011	Gran_II	LI_9	CD25	0.255786	LI
1012	MMDSC	LI_9	CD25	0.145604	LI
1013	NK	LI_9	CD25	0.304842	LI
1014	TAM1	LI_9	CD25	0.0582865	LI
1015	TAM2_I	LI_9	CD25	0.337814	LI
1016	TAM2_II	LI_9	CD25	0.104355	LI
1017	Tc	LI_9	CD25	0.115278	LI
1018	Th_I	LI_9	CD25	0.153062	LI
1019	Th_II	LI_9	CD25	2.98475	LI
1020	Tumor	LI_9	CD25	0.273783	LI
1021	B	L_1	CD25	0.110351	L
1022	DC_I	L_1	CD25	0.598094	L
1023	DC_II	L_1	CD25	0.170708	L
1024	Endothelial	L_1	CD25	0.223672	L
1025	Gran_I	L_1	CD25	0.12003	L
1026	Gran_II	L_1	CD25	0.256739	L
1027	MMDSC	L_1	CD25	0.115247	L
1028	NK	L_1	CD25	0.192733	L
1029	TAM1	L_1	CD25	0.0801398	L
1030	TAM2_I	L_1	CD25	0.340884	L
1031	TAM2_II	L_1	CD25	0.150046	L
1032	Tc	L_1	CD25	0.203815	L
1033	Th_I	L_1	CD25	0.180791	L
1034	Th_II	L_1	CD25	2.96823	L
1035	Tumor	L_1	CD25	0.381269	L
1036	B	L_10	CD25	0.107851	L
1037	DC_I	L_10	CD25	0.584134	L
1038	DC_II	L_10	CD25	0.113164	L
1039	Endothelial	L_10	CD25	0.343697	L
1040	Gran_I	L_10	CD25	0.139882	L
1041	Gran_II	L_10	CD25	0.215243	L
1042	MMDSC	L_10	CD25	0.165556	L
1043	NK	L_10	CD25	0.219591	L
1044	TAM1	L_10	CD25	0.0489043	L
1045	TAM2_I	L_10	CD25	0.416515	L
1046	TAM2_II	L_10	CD25	0.108489	L
1047	Tc	L_10	CD25	0.154739	L
1048	Th_I	L_10	CD25	0.191431	L
1049	Th_II	L_10	CD25	2.98923	L
1050	Tumor	L_10	CD25	0.309857	L
1051	B	L_11	CD25	0.0596641	L
1052	DC_I	L_11	CD25	0.60697	L
1053	DC_II	L_11	CD25	0.101603	L
1054	Endothelial	L_11	CD25	0.337216	L
1055	Gran_I	L_11	CD25	0.0960409	L
1056	Gran_II	L_11	CD25	0.176279	L
1057	MMDSC	L_11	CD25	0.156861	L
1058	NK	L_11	CD25	0.407488	L
1059	TAM1	L_11	CD25	0.0322068	L
1060	TAM2_I	L_11	CD25	0.283262	L
1061	TAM2_II	L_11	CD25	0.0799695	L
1062	Tc	L_11	CD25	0.0901718	L
1063	Th_I	L_11	CD25	0.137416	L
1064	Th_II	L_11	CD25	2.60401	L
1065	Tumor	L_11	CD25	0.310157	L
1066	B	L_12	CD25	0.00267539	L
1067	DC_I	L_12	CD25	0.7519	L
1068	DC_II	L_12	CD25	0.108374	L
1069	Endothelial	L_12	CD25	0.0311999	L
1070	Gran_I	L_12	CD25	0.103593	L
1071	Gran_II	L_12	CD25	0.150582	L
1072	MMDSC	L_12	CD25	0.157058	L
1073	NK	L_12	CD25	0.2129	L
1074	TAM1	L_12	CD25	0.100507	L
1075	TAM2_I	L_12	CD25	0.193906	L
1076	TAM2_II	L_12	CD25	0.134022	L
1077	Tc	L_12	CD25	0.130787	L
1078	Th_I	L_12	CD25	0.186229	L
1079	Th_II	L_12	CD25	3.06212	L
1080	Tumor	L_12	CD25	0.31875	L
1081	B	L_13	CD25	0.0106008	L
1082	DC_I	L_13	CD25	0.919139	L
1083	DC_II	L_13	CD25	0.116383	L
1084	Endothelial	L_13	CD25	0.20932	L
1085	Gran_I	L_13	CD25	0.100398	L
1086	Gran_II	L_13	CD25	0.158523	L
1087	MMDSC	L_13	CD25	0.170775	L
1088	NK	L_13	CD25	0.425347	L
1089	TAM1	L_13	CD25	0.0634798	L
1090	TAM2_I	L_13	CD25	0.394758	L
1091	TAM2_II	L_13	CD25	0.117509	L
1092	Tc	L_13	CD25	0.122614	L
1093	Th_I	L_13	CD25	0.163246	L
1094	Th_II	L_13	CD25	2.47115	L
1095	Tumor	L_13	CD25	0.259491	L
1096	B	L_14	CD25	0.0683456	L
1097	DC_I	L_14	CD25	0.423023	L
1098	DC_II	L_14	CD25	0.0640303	L
1099	Endothelial	L_14	CD25	0.170379	L
1100	Gran_I	L_14	CD25	0.0821476	L
1101	Gran_II	L_14	CD25	0.169882	L
1102	MMDSC	L_14	CD25	0.206447	L
1103	NK	L_14	CD25	0.211927	L
1104	TAM1	L_14	CD25	0.037385	L
1105	TAM2_I	L_14	CD25	0.361708	L
1106	TAM2_II	L_14	CD25	0.136884	L
1107	Tc	L_14	CD25	0.118723	L
1108	Th_I	L_14	CD25	0.125233	L
1109	Th_II	L_14	CD25	3.18779	L
1110	Tumor	L_14	CD25	0.207074	L
1111	B	L_2	CD25	0.0340718	L
1112	DC_I	L_2	CD25	0.614789	L
1113	DC_II	L_2	CD25	0.117594	L
1114	Endothelial	L_2	CD25	0.239575	L
1115	Gran_I	L_2	CD25	0.122286	L
1116	Gran_II	L_2	CD25	0.146277	L
1117	MMDSC	L_2	CD25	0.233339	L
1118	NK	L_2	CD25	0.193339	L
1119	TAM1	L_2	CD25	0.0783196	L
1120	TAM2_I	L_2	CD25	0.243224	L
1121	TAM2_II	L_2	CD25	0.114685	L
1122	Tc	L_2	CD25	0.0883029	L
1123	Th_I	L_2	CD25	0.10955	L
1124	Th_II	L_2	CD25	2.22214	L
1125	Tumor	L_2	CD25	0.439657	L
1126	B	L_3	CD25	0.0381011	L
1127	DC_I	L_3	CD25	0.489768	L
1128	DC_II	L_3	CD25	0.115177	L
1129	Endothelial	L_3	CD25	0.228074	L
1130	Gran_I	L_3	CD25	0.116514	L
1131	Gran_II	L_3	CD25	0.329573	L
1132	MMDSC	L_3	CD25	0.249617	L
1133	NK	L_3	CD25	0.202223	L
1134	TAM1	L_3	CD25	0.0802937	L
1135	TAM2_I	L_3	CD25	0.255256	L
1136	TAM2_II	L_3	CD25	0.107234	L
1137	Tc	L_3	CD25	0.104247	L
1138	Th_I	L_3	CD25	0.132786	L
1139	Th_II	L_3	CD25	2.67654	L
1140	Tumor	L_3	CD25	0.442846	L
1141	B	L_4	CD25	0.0269029	L
1142	DC_I	L_4	CD25	0.892291	L
1143	DC_II	L_4	CD25	0.136604	L
1144	Endothelial	L_4	CD25	0.310761	L
1145	Gran_I	L_4	CD25	0.112205	L
1146	Gran_II	L_4	CD25	0.264711	L
1147	MMDSC	L_4	CD25	0.224782	L
1148	NK	L_4	CD25	0.147432	L
1149	TAM1	L_4	CD25	0.0732439	L
1150	TAM2_I	L_4	CD25	0.269027	L
1151	TAM2_II	L_4	CD25	0.10598	L
1152	Tc	L_4	CD25	0.115974	L
1153	Th_I	L_4	CD25	0.113369	L
1154	Th_II	L_4	CD25	2.93783	L
1155	Tumor	L_4	CD25	0.403938	L
1156	B	L_5	CD25	0.0369785	L
1157	DC_I	L_5	CD25	0.857654	L
1158	DC_II	L_5	CD25	0.108865	L
1159	Endothelial	L_5	CD25	0.280281	L
1160	Gran_I	L_5	CD25	0.129711	L
1161	Gran_II	L_5	CD25	0.228406	L
1162	MMDSC	L_5	CD25	0.194935	L
1163	NK	L_5	CD25	0.144971	L
1164	TAM1	L_5	CD25	0.074795	L
1165	TAM2_I	L_5	CD25	0.260784	L
1166	TAM2_II	L_5	CD25	0.0974196	L
1167	Tc	L_5	CD25	0.0986924	L
1168	Th_I	L_5	CD25	0.152387	L
1169	Th_II	L_5	CD25	2.90313	L
1170	Tumor	L_5	CD25	0.418019	L
1171	B	L_6	CD25	0.0767316	L
1172	DC_I	L_6	CD25	0.836595	L
1173	DC_II	L_6	CD25	0.179441	L
1174	Endothelial	L_6	CD25	0.284378	L
1175	Gran_I	L_6	CD25	0.146138	L
1176	Gran_II	L_6	CD25	0.352198	L
1177	MMDSC	L_6	CD25	0.223016	L
1178	NK	L_6	CD25	0.201101	L
1179	TAM1	L_6	CD25	0.105888	L
1180	TAM2_I	L_6	CD25	0.371574	L
1181	TAM2_II	L_6	CD25	0.155834	L
1182	Tc	L_6	CD25	0.174274	L
1183	Th_I	L_6	CD25	0.149901	L
1184	Th_II	L_6	CD25	3.2658	L
1185	Tumor	L_6	CD25	0.454286	L
1186	B	L_7	CD25	0.0534458	L
1187	DC_I	L_7	CD25	0.85216	L
1188	DC_II	L_7	CD25	0.151953	L
1189	Endothelial	L_7	CD25	0.29127	L
1190	Gran_I	L_7	CD25	0.147895	L
1191	Gran_II	L_7	CD25	0.219025	L
1192	MMDSC	L_7	CD25	0.241778	L
1193	NK	L_7	CD25	0.169627	L
1194	TAM1	L_7	CD25	0.0982967	L
1195	TAM2_I	L_7	CD25	0.352428	L
1196	TAM2_II	L_7	CD25	0.134625	L
1197	Tc	L_7	CD25	0.10197	L
1198	Th_I	L_7	CD25	0.166783	L
1199	Th_II	L_7	CD25	2.52255	L
1200	Tumor	L_7	CD25	0.459295	L
1201	B	L_8	CD25	0.00267539	L
1202	DC_I	L_8	CD25	0.328486	L
1203	DC_II	L_8	CD25	0.243618	L
1204	Endothelial	L_8	CD25	0.282127	L
1205	Gran_I	L_8	CD25	0.105955	L
1206	Gran_II	L_8	CD25	0.172361	L
1207	MMDSC	L_8	CD25	0.112219	L
1208	NK	L_8	CD25	0.00226764	L
1209	TAM1	L_8	CD25	0.105228	L
1210	TAM2_I	L_8	CD25	0.621788	L
1211	TAM2_II	L_8	CD25	0.253392	L
1212	Tc	L_8	CD25	0.0979445	L
1213	Th_I	L_8	CD25	0.255733	L
1214	Th_II	L_8	CD25	2.44765	L
1215	Tumor	L_8	CD25	0.337256	L
1216	B	L_9	CD25	0.0777223	L
1217	DC_I	L_9	CD25	0.720645	L
1218	DC_II	L_9	CD25	0.0603578	L
1219	Endothelial	L_9	CD25	0.172598	L
1220	Gran_I	L_9	CD25	0.0697604	L
1221	Gran_II	L_9	CD25	0.134919	L
1222	MMDSC	L_9	CD25	0.161694	L
1223	NK	L_9	CD25	0.274767	L
1224	TAM1	L_9	CD25	0.0337742	L
1225	TAM2_I	L_9	CD25	0.19877	L
1226	TAM2_II	L_9	CD25	0.0717677	L
1227	Tc	L_9	CD25	0.0913798	L
1228	Th_I	L_9	CD25	0.125574	L
1229	Th_II	L_9	CD25	3.05013	L
1230	Tumor	L_9	CD25	0.245935	L
1231	B	C_1	PDL1	1.76096	C
1232	DC_I	C_1	PDL1	3.91535	C
1233	DC_II	C_1	PDL1	3.16747	C
1234	Endothelial	C_1	PDL1	0.936895	C
1235	Gran_I	C_1	PDL1	1.73658	C
1236	Gran_II	C_1	PDL1	2.25859	C
1237	MMDSC	C_1	PDL1	1.719	C
1238	NK	C_1	PDL1	2.23486	C
1239	TAM1	C_1	PDL1	1.58523	C
1240	TAM2_I	C_1	PDL1	4.11487	C
1241	TAM2_II	C_1	PDL1	2.10875	C
1242	Tc	C_1	PDL1	1.49577	C
1243	Th_I	C_1	PDL1	1.28909	C
1244	Th_II	C_1	PDL1	1.63206	C
1245	Tumor	C_1	PDL1	1.83917	C
1246	B	C_10	PDL1	1.49965	C
1247	DC_I	C_10	PDL1	3.83749	C
1248	DC_II	C_10	PDL1	2.77641	C
1249	Endothelial	C_10	PDL1	1.13341	C
1250	Gran_I	C_10	PDL1	1.37473	C
1251	Gran_II	C_10	PDL1	2.89095	C
1252	MMDSC	C_10	PDL1	1.36984	C
1253	NK	C_10	PDL1	2.351	C
1254	TAM1	C_10	PDL1	1.43949	C
1255	TAM2_I	C_10	PDL1	3.97405	C
1256	TAM2_II	C_10	PDL1	2.15204	C
1257	Tc	C_10	PDL1	1.44455	C
1258	Th_I	C_10	PDL1	1.27197	C
1259	Th_II	C_10	PDL1	1.98667	C
1260	Tumor	C_10	PDL1	1.43325	C
1261	B	C_11	PDL1	1.82918	C
1262	DC_I	C_11	PDL1	3.76454	C
1263	DC_II	C_11	PDL1	2.83772	C
1264	Endothelial	C_11	PDL1	1.03172	C
1265	Gran_I	C_11	PDL1	1.42438	C
1266	Gran_II	C_11	PDL1	2.99491	C
1267	MMDSC	C_11	PDL1	1.67447	C
1268	NK	C_11	PDL1	2.24781	C
1269	TAM1	C_11	PDL1	1.42124	C
1270	TAM2_I	C_11	PDL1	3.84864	C
1271	TAM2_II	C_11	PDL1	1.96335	C
1272	Tc	C_11	PDL1	1.43318	C
1273	Th_I	C_11	PDL1	1.3713	C
1274	Th_II	C_11	PDL1	1.89194	C
1275	Tumor	C_11	PDL1	1.29627	C
1276	B	C_12	PDL1	1.50353	C
1277	DC_I	C_12	PDL1	3.64717	C
1278	DC_II	C_12	PDL1	2.74865	C
1279	Endothelial	C_12	PDL1	0.945363	C
1280	Gran_I	C_12	PDL1	1.38304	C
1281	Gran_II	C_12	PDL1	2.41272	C
1282	MMDSC	C_12	PDL1	1.15031	C
1283	NK	C_12	PDL1	1.78244	C
1284	TAM1	C_12	PDL1	1.34789	C
1285	TAM2_I	C_12	PDL1	3.82004	C
1286	TAM2_II	C_12	PDL1	2.24206	C
1287	Tc	C_12	PDL1	1.25974	C
1288	Th_I	C_12	PDL1	1.27491	C
1289	Th_II	C_12	PDL1	1.72001	C
1290	Tumor	C_12	PDL1	1.27168	C
1291	B	C_13	PDL1	1.51608	C
1292	DC_I	C_13	PDL1	3.78199	C
1293	DC_II	C_13	PDL1	2.57532	C
1294	Endothelial	C_13	PDL1	0.986423	C
1295	Gran_I	C_13	PDL1	1.12625	C
1296	Gran_II	C_13	PDL1	2.32564	C
1297	MMDSC	C_13	PDL1	1.15555	C
1298	NK	C_13	PDL1	1.90863	C
1299	TAM1	C_13	PDL1	1.33868	C
1300	TAM2_I	C_13	PDL1	3.86157	C
1301	TAM2_II	C_13	PDL1	2.41594	C
1302	Tc	C_13	PDL1	1.13037	C
1303	Th_I	C_13	PDL1	0.981668	C
1304	Th_II	C_13	PDL1	1.60954	C
1305	Tumor	C_13	PDL1	1.11052	C
1306	B	C_14	PDL1	1.54922	C
1307	DC_I	C_14	PDL1	4.0037	C
1308	DC_II	C_14	PDL1	2.76158	C
1309	Endothelial	C_14	PDL1	0.99096	C
1310	Gran_I	C_14	PDL1	1.10765	C
1311	Gran_II	C_14	PDL1	2.39673	C
1312	MMDSC	C_14	PDL1	1.08956	C
1313	NK	C_14	PDL1	2.20318	C
1314	TAM1	C_14	PDL1	1.37047	C
1315	TAM2_I	C_14	PDL1	4.21353	C
1316	TAM2_II	C_14	PDL1	2.25538	C
1317	Tc	C_14	PDL1	1.15919	C
1318	Th_I	C_14	PDL1	1.12658	C
1319	Th_II	C_14	PDL1	1.61788	C
1320	Tumor	C_14	PDL1	1.18333	C
1321	B	C_2	PDL1	1.09442	C
1322	DC_I	C_2	PDL1	4.00272	C
1323	DC_II	C_2	PDL1	2.70218	C
1324	Endothelial	C_2	PDL1	0.704775	C
1325	Gran_I	C_2	PDL1	1.1896	C
1326	Gran_II	C_2	PDL1	2.45428	C
1327	MMDSC	C_2	PDL1	0.789419	C
1328	NK	C_2	PDL1	1.57314	C
1329	TAM1	C_2	PDL1	1.31715	C
1330	TAM2_I	C_2	PDL1	3.89356	C
1331	TAM2_II	C_2	PDL1	1.62421	C
1332	Tc	C_2	PDL1	0.588382	C
1333	Th_I	C_2	PDL1	0.648569	C
1334	Th_II	C_2	PDL1	1.17833	C
1335	Tumor	C_2	PDL1	1.58371	C
1336	B	C_3	PDL1	0.987959	C
1337	DC_I	C_3	PDL1	4.29037	C
1338	DC_II	C_3	PDL1	2.77412	C
1339	Endothelial	C_3	PDL1	0.737675	C
1340	Gran_I	C_3	PDL1	1.32814	C
1341	Gran_II	C_3	PDL1	3.28585	C
1342	MMDSC	C_3	PDL1	0.885268	C
1343	NK	C_3	PDL1	1.33101	C
1344	TAM1	C_3	PDL1	1.18239	C
1345	TAM2_I	C_3	PDL1	4.18457	C
1346	TAM2_II	C_3	PDL1	1.46816	C
1347	Tc	C_3	PDL1	0.988226	C
1348	Th_I	C_3	PDL1	0.922028	C
1349	Th_II	C_3	PDL1	0.917849	C
1350	Tumor	C_3	PDL1	1.57531	C
1351	B	C_4	PDL1	1.31751	C
1352	DC_I	C_4	PDL1	3.97194	C
1353	DC_II	C_4	PDL1	2.90089	C
1354	Endothelial	C_4	PDL1	0.880887	C
1355	Gran_I	C_4	PDL1	1.4428	C
1356	Gran_II	C_4	PDL1	2.29613	C
1357	MMDSC	C_4	PDL1	1.11835	C
1358	NK	C_4	PDL1	1.69303	C
1359	TAM1	C_4	PDL1	1.28916	C
1360	TAM2_I	C_4	PDL1	4.04546	C
1361	TAM2_II	C_4	PDL1	1.52366	C
1362	Tc	C_4	PDL1	1.08164	C
1363	Th_I	C_4	PDL1	0.966628	C
1364	Th_II	C_4	PDL1	1.37152	C
1365	Tumor	C_4	PDL1	1.73475	C
1366	B	C_5	PDL1	1.40917	C
1367	DC_I	C_5	PDL1	4.47925	C
1368	DC_II	C_5	PDL1	3.38409	C
1369	Endothelial	C_5	PDL1	1.10748	C
1370	Gran_I	C_5	PDL1	2.37435	C
1371	Gran_II	C_5	PDL1	3.01902	C
1372	MMDSC	C_5	PDL1	1.74516	C
1373	NK	C_5	PDL1	2.011	C
1374	TAM1	C_5	PDL1	1.48017	C
1375	TAM2_I	C_5	PDL1	4.56202	C
1376	TAM2_II	C_5	PDL1	2.40961	C
1377	Tc	C_5	PDL1	1.07282	C
1378	Th_I	C_5	PDL1	1.18808	C
1379	Th_II	C_5	PDL1	1.64799	C
1380	Tumor	C_5	PDL1	1.87395	C
1381	B	C_6	PDL1	1.40007	C
1382	DC_I	C_6	PDL1	4.02412	C
1383	DC_II	C_6	PDL1	2.89085	C
1384	Endothelial	C_6	PDL1	0.873056	C
1385	Gran_I	C_6	PDL1	1.54096	C
1386	Gran_II	C_6	PDL1	2.43414	C
1387	MMDSC	C_6	PDL1	1.21637	C
1388	NK	C_6	PDL1	1.72201	C
1389	TAM1	C_6	PDL1	1.33852	C
1390	TAM2_I	C_6	PDL1	4.19833	C
1391	TAM2_II	C_6	PDL1	2.04193	C
1392	Tc	C_6	PDL1	1.15518	C
1393	Th_I	C_6	PDL1	1.04113	C
1394	Th_II	C_6	PDL1	1.45902	C
1395	Tumor	C_6	PDL1	1.59894	C
1396	B	C_7	PDL1	1.43953	C
1397	DC_I	C_7	PDL1	4.01474	C
1398	DC_II	C_7	PDL1	2.99271	C
1399	Endothelial	C_7	PDL1	0.843516	C
1400	Gran_I	C_7	PDL1	1.63636	C
1401	Gran_II	C_7	PDL1	2.3398	C
1402	MMDSC	C_7	PDL1	1.50472	C
1403	NK	C_7	PDL1	1.68968	C
1404	TAM1	C_7	PDL1	1.68768	C
1405	TAM2_I	C_7	PDL1	3.99536	C
1406	TAM2_II	C_7	PDL1	1.94379	C
1407	Tc	C_7	PDL1	1.17115	C
1408	Th_I	C_7	PDL1	0.939087	C
1409	Th_II	C_7	PDL1	1.19799	C
1410	Tumor	C_7	PDL1	1.7759	C
1411	B	C_8	PDL1	1.77041	C
1412	DC_I	C_8	PDL1	3.77729	C
1413	DC_II	C_8	PDL1	2.85471	C
1414	Endothelial	C_8	PDL1	1.12141	C
1415	Gran_I	C_8	PDL1	1.22123	C
1416	Gran_II	C_8	PDL1	2.48127	C
1417	MMDSC	C_8	PDL1	1.3078	C
1418	NK	C_8	PDL1	2.13148	C
1419	TAM1	C_8	PDL1	1.33561	C
1420	TAM2_I	C_8	PDL1	3.99084	C
1421	TAM2_II	C_8	PDL1	2.15275	C
1422	Tc	C_8	PDL1	1.30124	C
1423	Th_I	C_8	PDL1	1.16814	C
1424	Th_II	C_8	PDL1	1.55861	C
1425	Tumor	C_8	PDL1	1.21862	C
1426	B	C_9	PDL1	1.96894	C
1427	DC_I	C_9	PDL1	3.77153	C
1428	DC_II	C_9	PDL1	2.69299	C
1429	Endothelial	C_9	PDL1	1.1997	C
1430	Gran_I	C_9	PDL1	1.2574	C
1431	Gran_II	C_9	PDL1	2.85421	C
1432	MMDSC	C_9	PDL1	1.34017	C
1433	NK	C_9	PDL1	1.86577	C
1434	TAM1	C_9	PDL1	1.32768	C
1435	TAM2_I	C_9	PDL1	3.83748	C
1436	TAM2_II	C_9	PDL1	2.09336	C
1437	Tc	C_9	PDL1	1.35095	C
1438	Th_I	C_9	PDL1	1.17107	C
1439	Th_II	C_9	PDL1	1.65841	C
1440	Tumor	C_9	PDL1	1.18079	C
1441	B	IT_1	PDL1	1.30617	IT
1442	DC_I	IT_1	PDL1	3.88904	IT
1443	DC_II	IT_1	PDL1	3.50521	IT
1444	Endothelial	IT_1	PDL1	0.999158	IT
1445	Gran_I	IT_1	PDL1	1.27084	IT
1446	Gran_II	IT_1	PDL1	2.04204	IT
1447	MMDSC	IT_1	PDL1	1.98066	IT
1448	NK	IT_1	PDL1	1.67461	IT
1449	TAM1	IT_1	PDL1	1.24775	IT
1450	TAM2_I	IT_1	PDL1	4.2513	IT
1451	TAM2_II	IT_1	PDL1	2.54292	IT
1452	Tc	IT_1	PDL1	1.11961	IT
1453	Th_I	IT_1	PDL1	1.22939	IT
1454	Th_II	IT_1	PDL1	1.54522	IT
1455	Tumor	IT_1	PDL1	1.75575	IT
1456	B	IT_10	PDL1	1.72945	IT
1457	DC_I	IT_10	PDL1	3.82502	IT
1458	DC_II	IT_10	PDL1	3.00232	IT
1459	Endothelial	IT_10	PDL1	1.43365	IT
1460	Gran_I	IT_10	PDL1	1.29779	IT
1461	Gran_II	IT_10	PDL1	2.80641	IT
1462	MMDSC	IT_10	PDL1	1.31323	IT
1463	NK	IT_10	PDL1	2.2424	IT
1464	TAM1	IT_10	PDL1	1.3339	IT
1465	TAM2_I	IT_10	PDL1	4.15885	IT
1466	TAM2_II	IT_10	PDL1	2.22426	IT
1467	Tc	IT_10	PDL1	1.31785	IT
1468	Th_I	IT_10	PDL1	1.4885	IT
1469	Th_II	IT_10	PDL1	2.23844	IT
1470	Tumor	IT_10	PDL1	1.37861	IT
1471	B	IT_11	PDL1	2.03138	IT
1472	DC_I	IT_11	PDL1	3.93923	IT
1473	DC_II	IT_11	PDL1	3.14739	IT
1474	Endothelial	IT_11	PDL1	2.03028	IT
1475	Gran_I	IT_11	PDL1	2.39279	IT
1476	Gran_II	IT_11	PDL1	2.98069	IT
1477	MMDSC	IT_11	PDL1	2.03088	IT
1478	NK	IT_11	PDL1	2.84745	IT
1479	TAM1	IT_11	PDL1	1.90875	IT
1480	TAM2_I	IT_11	PDL1	4.67748	IT
1481	TAM2_II	IT_11	PDL1	2.71717	IT
1482	Tc	IT_11	PDL1	2.38131	IT
1483	Th_I	IT_11	PDL1	2.30546	IT
1484	Th_II	IT_11	PDL1	3.47713	IT
1485	Tumor	IT_11	PDL1	2.0964	IT
1486	B	IT_12	PDL1	1.81519	IT
1487	DC_I	IT_12	PDL1	3.87299	IT
1488	DC_II	IT_12	PDL1	2.91233	IT
1489	Endothelial	IT_12	PDL1	1.26705	IT
1490	Gran_I	IT_12	PDL1	1.44813	IT
1491	Gran_II	IT_12	PDL1	2.90087	IT
1492	MMDSC	IT_12	PDL1	1.6338	IT
1493	NK	IT_12	PDL1	2.49315	IT
1494	TAM1	IT_12	PDL1	1.37797	IT
1495	TAM2_I	IT_12	PDL1	4.08099	IT
1496	TAM2_II	IT_12	PDL1	2.11957	IT
1497	Tc	IT_12	PDL1	1.48402	IT
1498	Th_I	IT_12	PDL1	1.62299	IT
1499	Th_II	IT_12	PDL1	2.30707	IT
1500	Tumor	IT_12	PDL1	1.315	IT
1501	B	IT_13	PDL1	1.79569	IT
1502	DC_I	IT_13	PDL1	4.06322	IT
1503	DC_II	IT_13	PDL1	2.52861	IT
1504	Endothelial	IT_13	PDL1	1.49268	IT
1505	Gran_I	IT_13	PDL1	1.26199	IT
1506	Gran_II	IT_13	PDL1	3.05793	IT
1507	MMDSC	IT_13	PDL1	1.35064	IT
1508	NK	IT_13	PDL1	2.04695	IT
1509	TAM1	IT_13	PDL1	1.27109	IT
1510	TAM2_I	IT_13	PDL1	3.81111	IT
1511	TAM2_II	IT_13	PDL1	2.08392	IT
1512	Tc	IT_13	PDL1	1.24779	IT
1513	Th_I	IT_13	PDL1	1.33782	IT
1514	Th_II	IT_13	PDL1	1.9493	IT
1515	Tumor	IT_13	PDL1	1.19242	IT
1516	B	IT_14	PDL1	1.87847	IT
1517	DC_I	IT_14	PDL1	3.69878	IT
1518	DC_II	IT_14	PDL1	2.67148	IT
1519	Endothelial	IT_14	PDL1	1.51264	IT
1520	Gran_I	IT_14	PDL1	1.26599	IT
1521	Gran_II	IT_14	PDL1	2.87427	IT
1522	MMDSC	IT_14	PDL1	1.49329	IT
1523	NK	IT_14	PDL1	2.0202	IT
1524	TAM1	IT_14	PDL1	1.32798	IT
1525	TAM2_I	IT_14	PDL1	4.00967	IT
1526	TAM2_II	IT_14	PDL1	2.05372	IT
1527	Tc	IT_14	PDL1	1.43449	IT
1528	Th_I	IT_14	PDL1	1.53048	IT
1529	Th_II	IT_14	PDL1	2.30682	IT
1530	Tumor	IT_14	PDL1	1.44371	IT
1531	B	IT_2	PDL1	0.978246	IT
1532	DC_I	IT_2	PDL1	3.86066	IT
1533	DC_II	IT_2	PDL1	3.1655	IT
1534	Endothelial	IT_2	PDL1	0.643771	IT
1535	Gran_I	IT_2	PDL1	1.55363	IT
1536	Gran_II	IT_2	PDL1	2.41269	IT
1537	MMDSC	IT_2	PDL1	1.77684	IT
1538	NK	IT_2	PDL1	1.51009	IT
1539	TAM1	IT_2	PDL1	1.49111	IT
1540	TAM2_I	IT_2	PDL1	4.12373	IT
1541	TAM2_II	IT_2	PDL1	2.26245	IT
1542	Tc	IT_2	PDL1	0.555685	IT
1543	Th_I	IT_2	PDL1	0.74466	IT
1544	Th_II	IT_2	PDL1	1.32099	IT
1545	Tumor	IT_2	PDL1	1.60171	IT
1546	B	IT_3	PDL1	1.32542	IT
1547	DC_I	IT_3	PDL1	4.09934	IT
1548	DC_II	IT_3	PDL1	3.26592	IT
1549	Endothelial	IT_3	PDL1	0.885174	IT
1550	Gran_I	IT_3	PDL1	1.69125	IT
1551	Gran_II	IT_3	PDL1	2.41342	IT
1552	MMDSC	IT_3	PDL1	1.78413	IT
1553	NK	IT_3	PDL1	1.70014	IT
1554	TAM1	IT_3	PDL1	1.43821	IT
1555	TAM2_I	IT_3	PDL1	4.35547	IT
1556	TAM2_II	IT_3	PDL1	2.49486	IT
1557	Tc	IT_3	PDL1	0.889085	IT
1558	Th_I	IT_3	PDL1	0.860933	IT
1559	Th_II	IT_3	PDL1	1.72538	IT
1560	Tumor	IT_3	PDL1	1.85243	IT
1561	B	IT_4	PDL1	0.954936	IT
1562	DC_I	IT_4	PDL1	3.91446	IT
1563	DC_II	IT_4	PDL1	3.003	IT
1564	Endothelial	IT_4	PDL1	0.847517	IT
1565	Gran_I	IT_4	PDL1	0.889265	IT
1566	Gran_II	IT_4	PDL1	1.88719	IT
1567	MMDSC	IT_4	PDL1	0.922799	IT
1568	NK	IT_4	PDL1	1.27351	IT
1569	TAM1	IT_4	PDL1	0.749966	IT
1570	TAM2_I	IT_4	PDL1	4.28357	IT
1571	TAM2_II	IT_4	PDL1	2.22163	IT
1572	Tc	IT_4	PDL1	0.455506	IT
1573	Th_I	IT_4	PDL1	0.582206	IT
1574	Th_II	IT_4	PDL1	0.821719	IT
1575	Tumor	IT_4	PDL1	1.45082	IT
1576	B	IT_5	PDL1	1.3838	IT
1577	DC_I	IT_5	PDL1	4.12876	IT
1578	DC_II	IT_5	PDL1	3.55276	IT
1579	Endothelial	IT_5	PDL1	1.25356	IT
1580	Gran_I	IT_5	PDL1	1.64572	IT
1581	Gran_II	IT_5	PDL1	2.5363	IT
1582	MMDSC	IT_5	PDL1	2.31129	IT
1583	NK	IT_5	PDL1	1.70481	IT
1584	TAM1	IT_5	PDL1	1.27609	IT
1585	TAM2_I	IT_5	PDL1	4.42074	IT
1586	TAM2_II	IT_5	PDL1	2.62958	IT
1587	Tc	IT_5	PDL1	0.939043	IT
1588	Th_I	IT_5	PDL1	1.02172	IT
1589	Th_II	IT_5	PDL1	1.41542	IT
1590	Tumor	IT_5	PDL1	1.65931	IT
1591	B	IT_6	PDL1	1.10891	IT
1592	DC_I	IT_6	PDL1	4.06879	IT
1593	DC_II	IT_6	PDL1	2.76511	IT
1594	Endothelial	IT_6	PDL1	0.800605	IT
1595	Gran_I	IT_6	PDL1	1.48262	IT
1596	Gran_II	IT_6	PDL1	2.21621	IT
1597	MMDSC	IT_6	PDL1	1.20533	IT
1598	NK	IT_6	PDL1	1.7053	IT
1599	TAM1	IT_6	PDL1	1.34362	IT
1600	TAM2_I	IT_6	PDL1	3.84881	IT
1601	TAM2_II	IT_6	PDL1	1.74418	IT
1602	Tc	IT_6	PDL1	1.06071	IT
1603	Th_I	IT_6	PDL1	1.15159	IT
1604	Th_II	IT_6	PDL1	1.50085	IT
1605	Tumor	IT_6	PDL1	1.57033	IT
1606	B	IT_7	PDL1	1.12913	IT
1607	DC_I	IT_7	PDL1	3.94162	IT
1608	DC_II	IT_7	PDL1	3.17092	IT
1609	Endothelial	IT_7	PDL1	0.803781	IT
1610	Gran_I	IT_7	PDL1	1.64686	IT
1611	Gran_II	IT_7	PDL1	2.54478	IT
1612	MMDSC	IT_7	PDL1	1.38763	IT
1613	NK	IT_7	PDL1	1.51987	IT
1614	TAM1	IT_7	PDL1	1.19926	IT
1615	TAM2_I	IT_7	PDL1	4.33299	IT
1616	TAM2_II	IT_7	PDL1	2.31768	IT
1617	Tc	IT_7	PDL1	0.99625	IT
1618	Th_I	IT_7	PDL1	1.21674	IT
1619	Th_II	IT_7	PDL1	1.43321	IT
1620	Tumor	IT_7	PDL1	1.56555	IT
1621	B	IT_8	PDL1	1.63513	IT
1622	DC_I	IT_8	PDL1	3.88381	IT
1623	DC_II	IT_8	PDL1	2.67382	IT
1624	Endothelial	IT_8	PDL1	1.11036	IT
1625	Gran_I	IT_8	PDL1	1.29613	IT
1626	Gran_II	IT_8	PDL1	2.39564	IT
1627	MMDSC	IT_8	PDL1	1.47555	IT
1628	NK	IT_8	PDL1	2.51659	IT
1629	TAM1	IT_8	PDL1	1.21307	IT
1630	TAM2_I	IT_8	PDL1	3.957	IT
1631	TAM2_II	IT_8	PDL1	2.31265	IT
1632	Tc	IT_8	PDL1	1.3125	IT
1633	Th_I	IT_8	PDL1	1.48705	IT
1634	Th_II	IT_8	PDL1	2.05434	IT
1635	Tumor	IT_8	PDL1	1.12886	IT
1636	B	IT_9	PDL1	1.86113	IT
1637	DC_I	IT_9	PDL1	3.99167	IT
1638	DC_II	IT_9	PDL1	2.89272	IT
1639	Endothelial	IT_9	PDL1	1.28621	IT
1640	Gran_I	IT_9	PDL1	1.3745	IT
1641	Gran_II	IT_9	PDL1	2.63817	IT
1642	MMDSC	IT_9	PDL1	1.68591	IT
1643	NK	IT_9	PDL1	2.2032	IT
1644	TAM1	IT_9	PDL1	1.3281	IT
1645	TAM2_I	IT_9	PDL1	4.11171	IT
1646	TAM2_II	IT_9	PDL1	2.08789	IT
1647	Tc	IT_9	PDL1	1.38182	IT
1648	Th_I	IT_9	PDL1	1.47549	IT
1649	Th_II	IT_9	PDL1	2.1638	IT
1650	Tumor	IT_9	PDL1	1.2208	IT
1651	B	I_1	PDL1	1.25094	I
1652	DC_I	I_1	PDL1	4.10712	I
1653	DC_II	I_1	PDL1	3.21777	I
1654	Endothelial	I_1	PDL1	1.13079	I
1655	Gran_I	I_1	PDL1	1.30484	I
1656	Gran_II	I_1	PDL1	2.33299	I
1657	MMDSC	I_1	PDL1	1.51833	I
1658	NK	I_1	PDL1	1.5084	I
1659	TAM1	I_1	PDL1	1.17836	I
1660	TAM2_I	I_1	PDL1	4.50049	I
1661	TAM2_II	I_1	PDL1	2.12799	I
1662	Tc	I_1	PDL1	0.970114	I
1663	Th_I	I_1	PDL1	0.989876	I
1664	Th_II	I_1	PDL1	1.20597	I
1665	Tumor	I_1	PDL1	1.87395	I
1666	B	I_10	PDL1	1.58785	I
1667	DC_I	I_10	PDL1	3.66055	I
1668	DC_II	I_10	PDL1	2.68078	I
1669	Endothelial	I_10	PDL1	0.907603	I
1670	Gran_I	I_10	PDL1	1.2165	I
1671	Gran_II	I_10	PDL1	2.14802	I
1672	MMDSC	I_10	PDL1	1.35394	I
1673	NK	I_10	PDL1	2.46876	I
1674	TAM1	I_10	PDL1	1.26701	I
1675	TAM2_I	I_10	PDL1	3.72524	I
1676	TAM2_II	I_10	PDL1	1.93727	I
1677	Tc	I_10	PDL1	1.32353	I
1678	Th_I	I_10	PDL1	1.43542	I
1679	Th_II	I_10	PDL1	2.06682	I
1680	Tumor	I_10	PDL1	1.15852	I
1681	B	I_11	PDL1	1.75867	I
1682	DC_I	I_11	PDL1	4.07081	I
1683	DC_II	I_11	PDL1	2.86904	I
1684	Endothelial	I_11	PDL1	1.09297	I
1685	Gran_I	I_11	PDL1	1.31653	I
1686	Gran_II	I_11	PDL1	2.70129	I
1687	MMDSC	I_11	PDL1	1.59103	I
1688	NK	I_11	PDL1	2.12661	I
1689	TAM1	I_11	PDL1	1.33139	I
1690	TAM2_I	I_11	PDL1	4.33668	I
1691	TAM2_II	I_11	PDL1	2.37831	I
1692	Tc	I_11	PDL1	1.34351	I
1693	Th_I	I_11	PDL1	1.46165	I
1694	Th_II	I_11	PDL1	2.13815	I
1695	Tumor	I_11	PDL1	1.07425	I
1696	B	I_12	PDL1	1.57687	I
1697	DC_I	I_12	PDL1	3.66986	I
1698	DC_II	I_12	PDL1	2.93798	I
1699	Endothelial	I_12	PDL1	1.12305	I
1700	Gran_I	I_12	PDL1	1.32008	I
1701	Gran_II	I_12	PDL1	2.78691	I
1702	MMDSC	I_12	PDL1	1.32104	I
1703	NK	I_12	PDL1	2.16685	I
1704	TAM1	I_12	PDL1	1.35814	I
1705	TAM2_I	I_12	PDL1	4.47404	I
1706	TAM2_II	I_12	PDL1	2.78509	I
1707	Tc	I_12	PDL1	1.28035	I
1708	Th_I	I_12	PDL1	1.4129	I
1709	Th_II	I_12	PDL1	2.2019	I
1710	Tumor	I_12	PDL1	1.27433	I
1711	B	I_13	PDL1	1.52805	I
1712	DC_I	I_13	PDL1	3.93992	I
1713	DC_II	I_13	PDL1	2.77446	I
1714	Endothelial	I_13	PDL1	1.15324	I
1715	Gran_I	I_13	PDL1	1.40144	I
1716	Gran_II	I_13	PDL1	3.27526	I
1717	MMDSC	I_13	PDL1	1.36089	I
1718	NK	I_13	PDL1	2.33183	I
1719	TAM1	I_13	PDL1	1.45894	I
1720	TAM2_I	I_13	PDL1	4.30901	I
1721	TAM2_II	I_13	PDL1	2.29117	I
1722	Tc	I_13	PDL1	1.20964	I
1723	Th_I	I_13	PDL1	1.28988	I
1724	Th_II	I_13	PDL1	1.92302	I
1725	Tumor	I_13	PDL1	1.44848	I
1726	B	I_14	PDL1	1.76069	I
1727	DC_I	I_14	PDL1	4.13536	I
1728	DC_II	I_14	PDL1	2.87723	I
1729	Endothelial	I_14	PDL1	1.11904	I
1730	Gran_I	I_14	PDL1	1.42335	I
1731	Gran_II	I_14	PDL1	2.65598	I
1732	MMDSC	I_14	PDL1	1.67568	I
1733	NK	I_14	PDL1	2.46886	I
1734	TAM1	I_14	PDL1	1.40544	I
1735	TAM2_I	I_14	PDL1	4.19522	I
1736	TAM2_II	I_14	PDL1	2.08175	I
1737	Tc	I_14	PDL1	1.4067	I
1738	Th_I	I_14	PDL1	1.50058	I
1739	Th_II	I_14	PDL1	2.17127	I
1740	Tumor	I_14	PDL1	1.32428	I
1741	B	I_2	PDL1	1.3378	I
1742	DC_I	I_2	PDL1	4.22914	I
1743	DC_II	I_2	PDL1	3.13167	I
1744	Endothelial	I_2	PDL1	0.887432	I
1745	Gran_I	I_2	PDL1	1.65545	I
1746	Gran_II	I_2	PDL1	2.37332	I
1747	MMDSC	I_2	PDL1	1.84037	I
1748	NK	I_2	PDL1	1.7885	I
1749	TAM1	I_2	PDL1	1.28128	I
1750	TAM2_I	I_2	PDL1	4.07024	I
1751	TAM2_II	I_2	PDL1	1.51298	I
1752	Tc	I_2	PDL1	1.09372	I
1753	Th_I	I_2	PDL1	1.27405	I
1754	Th_II	I_2	PDL1	1.59233	I
1755	Tumor	I_2	PDL1	1.65601	I
1756	B	I_3	PDL1	1.53117	I
1757	DC_I	I_3	PDL1	4.52291	I
1758	DC_II	I_3	PDL1	3.61834	I
1759	Endothelial	I_3	PDL1	1.23523	I
1760	Gran_I	I_3	PDL1	2.65339	I
1761	Gran_II	I_3	PDL1	3.17616	I
1762	MMDSC	I_3	PDL1	2.15136	I
1763	NK	I_3	PDL1	2.02292	I
1764	TAM1	I_3	PDL1	1.48589	I
1765	TAM2_I	I_3	PDL1	4.49102	I
1766	TAM2_II	I_3	PDL1	2.4551	I
1767	Tc	I_3	PDL1	1.27018	I
1768	Th_I	I_3	PDL1	1.57343	I
1769	Th_II	I_3	PDL1	2.19434	I
1770	Tumor	I_3	PDL1	2.12928	I
1771	B	I_4	PDL1	1.44655	I
1772	DC_I	I_4	PDL1	4.20061	I
1773	DC_II	I_4	PDL1	3.4264	I
1774	Endothelial	I_4	PDL1	0.969307	I
1775	Gran_I	I_4	PDL1	1.98593	I
1776	Gran_II	I_4	PDL1	2.4824	I
1777	MMDSC	I_4	PDL1	1.81897	I
1778	NK	I_4	PDL1	1.75781	I
1779	TAM1	I_4	PDL1	1.45059	I
1780	TAM2_I	I_4	PDL1	4.34728	I
1781	TAM2_II	I_4	PDL1	2.18068	I
1782	Tc	I_4	PDL1	0.98628	I
1783	Th_I	I_4	PDL1	1.13089	I
1784	Th_II	I_4	PDL1	1.31139	I
1785	Tumor	I_4	PDL1	1.63916	I
1786	B	I_5	PDL1	1.19425	I
1787	DC_I	I_5	PDL1	3.95661	I
1788	DC_II	I_5	PDL1	2.92214	I
1789	Endothelial	I_5	PDL1	0.865654	I
1790	Gran_I	I_5	PDL1	1.87308	I
1791	Gran_II	I_5	PDL1	2.54233	I
1792	MMDSC	I_5	PDL1	1.21609	I
1793	NK	I_5	PDL1	1.68101	I
1794	TAM1	I_5	PDL1	1.52487	I
1795	TAM2_I	I_5	PDL1	3.98385	I
1796	TAM2_II	I_5	PDL1	2.14441	I
1797	Tc	I_5	PDL1	1.02032	I
1798	Th_I	I_5	PDL1	0.9417	I
1799	Th_II	I_5	PDL1	1.25418	I
1800	Tumor	I_5	PDL1	1.59102	I
1801	B	I_6	PDL1	1.21952	I
1802	DC_I	I_6	PDL1	3.71185	I
1803	DC_II	I_6	PDL1	2.87723	I
1804	Endothelial	I_6	PDL1	0.640763	I
1805	Gran_I	I_6	PDL1	1.70019	I
1806	Gran_II	I_6	PDL1	2.50824	I
1807	MMDSC	I_6	PDL1	1.11168	I
1808	NK	I_6	PDL1	1.47277	I
1809	TAM1	I_6	PDL1	1.58856	I
1810	TAM2_I	I_6	PDL1	4.10493	I
1811	TAM2_II	I_6	PDL1	2.04398	I
1812	Tc	I_6	PDL1	1.1751	I
1813	Th_I	I_6	PDL1	1.19633	I
1814	Th_II	I_6	PDL1	1.07364	I
1815	Tumor	I_6	PDL1	1.43973	I
1816	B	I_7	PDL1	1.42876	I
1817	DC_I	I_7	PDL1	3.86151	I
1818	DC_II	I_7	PDL1	3.01998	I
1819	Endothelial	I_7	PDL1	0.915009	I
1820	Gran_I	I_7	PDL1	1.73812	I
1821	Gran_II	I_7	PDL1	2.65967	I
1822	MMDSC	I_7	PDL1	1.25966	I
1823	NK	I_7	PDL1	1.91137	I
1824	TAM1	I_7	PDL1	1.49345	I
1825	TAM2_I	I_7	PDL1	4.38588	I
1826	TAM2_II	I_7	PDL1	2.38343	I
1827	Tc	I_7	PDL1	0.99512	I
1828	Th_I	I_7	PDL1	1.15162	I
1829	Th_II	I_7	PDL1	1.78877	I
1830	Tumor	I_7	PDL1	1.81057	I
1831	B	I_8	PDL1	1.71588	I
1832	DC_I	I_8	PDL1	4.1335	I
1833	DC_II	I_8	PDL1	3.04631	I
1834	Endothelial	I_8	PDL1	0.990044	I
1835	Gran_I	I_8	PDL1	1.26639	I
1836	Gran_II	I_8	PDL1	1.63857	I
1837	MMDSC	I_8	PDL1	1.48283	I
1838	NK	I_8	PDL1	1.81814	I
1839	TAM1	I_8	PDL1	1.28364	I
1840	TAM2_I	I_8	PDL1	4.17909	I
1841	TAM2_II	I_8	PDL1	2.31249	I
1842	Tc	I_8	PDL1	1.22992	I
1843	Th_I	I_8	PDL1	1.16759	I
1844	Th_II	I_8	PDL1	1.87614	I
1845	Tumor	I_8	PDL1	1.4039	I
1846	B	I_9	PDL1	1.81028	I
1847	DC_I	I_9	PDL1	3.82561	I
1848	DC_II	I_9	PDL1	2.75007	I
1849	Endothelial	I_9	PDL1	1.01277	I
1850	Gran_I	I_9	PDL1	1.50525	I
1851	Gran_II	I_9	PDL1	2.44406	I
1852	MMDSC	I_9	PDL1	1.59878	I
1853	NK	I_9	PDL1	2.0734	I
1854	TAM1	I_9	PDL1	1.42479	I
1855	TAM2_I	I_9	PDL1	3.74553	I
1856	TAM2_II	I_9	PDL1	2.15297	I
1857	Tc	I_9	PDL1	1.49386	I
1858	Th_I	I_9	PDL1	1.49446	I
1859	Th_II	I_9	PDL1	2.35431	I
1860	Tumor	I_9	PDL1	1.36372	I
1861	B	LIT_1	PDL1	1.20171	LIT
1862	DC_I	LIT_1	PDL1	4.03972	LIT
1863	DC_II	LIT_1	PDL1	2.97812	LIT
1864	Endothelial	LIT_1	PDL1	0.89162	LIT
1865	Gran_I	LIT_1	PDL1	1.75972	LIT
1866	Gran_II	LIT_1	PDL1	2.63716	LIT
1867	MMDSC	LIT_1	PDL1	1.23628	LIT
1868	NK	LIT_1	PDL1	1.664	LIT
1869	TAM1	LIT_1	PDL1	1.39313	LIT
1870	TAM2_I	LIT_1	PDL1	4.11484	LIT
1871	TAM2_II	LIT_1	PDL1	2.12439	LIT
1872	Tc	LIT_1	PDL1	0.81956	LIT
1873	Th_I	LIT_1	PDL1	0.992181	LIT
1874	Th_II	LIT_1	PDL1	1.63558	LIT
1875	Tumor	LIT_1	PDL1	1.36322	LIT
1876	B	LIT_10	PDL1	1.6569	LIT
1877	DC_I	LIT_10	PDL1	3.90396	LIT
1878	DC_II	LIT_10	PDL1	3.13541	LIT
1879	Endothelial	LIT_10	PDL1	1.5066	LIT
1880	Gran_I	LIT_10	PDL1	1.75265	LIT
1881	Gran_II	LIT_10	PDL1	3.20872	LIT
1882	MMDSC	LIT_10	PDL1	1.79686	LIT
1883	NK	LIT_10	PDL1	2.48709	LIT
1884	TAM1	LIT_10	PDL1	1.64433	LIT
1885	TAM2_I	LIT_10	PDL1	3.89376	LIT
1886	TAM2_II	LIT_10	PDL1	2.47202	LIT
1887	Tc	LIT_10	PDL1	1.24963	LIT
1888	Th_I	LIT_10	PDL1	1.40665	LIT
1889	Th_II	LIT_10	PDL1	2.47773	LIT
1890	Tumor	LIT_10	PDL1	1.91108	LIT
1891	B	LIT_11	PDL1	1.84902	LIT
1892	DC_I	LIT_11	PDL1	4.04893	LIT
1893	DC_II	LIT_11	PDL1	2.73011	LIT
1894	Endothelial	LIT_11	PDL1	1.67856	LIT
1895	Gran_I	LIT_11	PDL1	1.26836	LIT
1896	Gran_II	LIT_11	PDL1	2.57141	LIT
1897	MMDSC	LIT_11	PDL1	1.50467	LIT
1898	NK	LIT_11	PDL1	2.58499	LIT
1899	TAM1	LIT_11	PDL1	1.30225	LIT
1900	TAM2_I	LIT_11	PDL1	3.71932	LIT
1901	TAM2_II	LIT_11	PDL1	2.45529	LIT
1902	Tc	LIT_11	PDL1	1.31854	LIT
1903	Th_I	LIT_11	PDL1	1.47763	LIT
1904	Th_II	LIT_11	PDL1	2.06153	LIT
1905	Tumor	LIT_11	PDL1	1.27352	LIT
1906	B	LIT_12	PDL1	1.43721	LIT
1907	DC_I	LIT_12	PDL1	3.86426	LIT
1908	DC_II	LIT_12	PDL1	2.68497	LIT
1909	Endothelial	LIT_12	PDL1	0.785503	LIT
1910	Gran_I	LIT_12	PDL1	1.54283	LIT
1911	Gran_II	LIT_12	PDL1	2.21136	LIT
1912	MMDSC	LIT_12	PDL1	0.921562	LIT
1913	NK	LIT_12	PDL1	2.00319	LIT
1914	TAM1	LIT_12	PDL1	1.53243	LIT
1915	TAM2_I	LIT_12	PDL1	4.59805	LIT
1916	TAM2_II	LIT_12	PDL1	2.6501	LIT
1917	Tc	LIT_12	PDL1	1.20052	LIT
1918	Th_I	LIT_12	PDL1	1.36549	LIT
1919	Th_II	LIT_12	PDL1	1.92419	LIT
1920	Tumor	LIT_12	PDL1	1.07301	LIT
1921	B	LIT_13	PDL1	1.8254	LIT
1922	DC_I	LIT_13	PDL1	3.96221	LIT
1923	DC_II	LIT_13	PDL1	2.72886	LIT
1924	Endothelial	LIT_13	PDL1	1.28649	LIT
1925	Gran_I	LIT_13	PDL1	1.34495	LIT
1926	Gran_II	LIT_13	PDL1	2.75662	LIT
1927	MMDSC	LIT_13	PDL1	1.69725	LIT
1928	NK	LIT_13	PDL1	3.06124	LIT
1929	TAM1	LIT_13	PDL1	1.24618	LIT
1930	TAM2_I	LIT_13	PDL1	4.00412	LIT
1931	TAM2_II	LIT_13	PDL1	2.43498	LIT
1932	Tc	LIT_13	PDL1	1.19948	LIT
1933	Th_I	LIT_13	PDL1	1.34283	LIT
1934	Th_II	LIT_13	PDL1	2.06969	LIT
1935	Tumor	LIT_13	PDL1	1.16624	LIT
1936	B	LIT_14	PDL1	1.57885	LIT
1937	DC_I	LIT_14	PDL1	3.98699	LIT
1938	DC_II	LIT_14	PDL1	2.72534	LIT
1939	Endothelial	LIT_14	PDL1	1.30845	LIT
1940	Gran_I	LIT_14	PDL1	1.61672	LIT
1941	Gran_II	LIT_14	PDL1	2.21356	LIT
1942	MMDSC	LIT_14	PDL1	1.80127	LIT
1943	NK	LIT_14	PDL1	2.11497	LIT
1944	TAM1	LIT_14	PDL1	1.38691	LIT
1945	TAM2_I	LIT_14	PDL1	3.93398	LIT
1946	TAM2_II	LIT_14	PDL1	2.66889	LIT
1947	Tc	LIT_14	PDL1	1.13343	LIT
1948	Th_I	LIT_14	PDL1	1.40522	LIT
1949	Th_II	LIT_14	PDL1	2.13349	LIT
1950	Tumor	LIT_14	PDL1	1.24184	LIT
1951	B	LIT_2	PDL1	1.45572	LIT
1952	DC_I	LIT_2	PDL1	4.13769	LIT
1953	DC_II	LIT_2	PDL1	3.25275	LIT
1954	Endothelial	LIT_2	PDL1	0.820846	LIT
1955	Gran_I	LIT_2	PDL1	1.57903	LIT
1956	Gran_II	LIT_2	PDL1	2.67712	LIT
1957	MMDSC	LIT_2	PDL1	1.74576	LIT
1958	NK	LIT_2	PDL1	1.69722	LIT
1959	TAM1	LIT_2	PDL1	1.37803	LIT
1960	TAM2_I	LIT_2	PDL1	4.33825	LIT
1961	TAM2_II	LIT_2	PDL1	2.3305	LIT
1962	Tc	LIT_2	PDL1	1.02502	LIT
1963	Th_I	LIT_2	PDL1	1.11468	LIT
1964	Th_II	LIT_2	PDL1	1.31853	LIT
1965	Tumor	LIT_2	PDL1	1.71353	LIT
1966	B	LIT_3	PDL1	1.07009	LIT
1967	DC_I	LIT_3	PDL1	4.05958	LIT
1968	DC_II	LIT_3	PDL1	3.00997	LIT
1969	Endothelial	LIT_3	PDL1	0.589586	LIT
1970	Gran_I	LIT_3	PDL1	1.67168	LIT
1971	Gran_II	LIT_3	PDL1	2.65619	LIT
1972	MMDSC	LIT_3	PDL1	1.19017	LIT
1973	NK	LIT_3	PDL1	1.47497	LIT
1974	TAM1	LIT_3	PDL1	1.23955	LIT
1975	TAM2_I	LIT_3	PDL1	4.26401	LIT
1976	TAM2_II	LIT_3	PDL1	1.89892	LIT
1977	Tc	LIT_3	PDL1	0.679377	LIT
1978	Th_I	LIT_3	PDL1	0.873971	LIT
1979	Th_II	LIT_3	PDL1	1.27595	LIT
1980	Tumor	LIT_3	PDL1	1.39294	LIT
1981	B	LIT_4	PDL1	1.08964	LIT
1982	DC_I	LIT_4	PDL1	3.87634	LIT
1983	DC_II	LIT_4	PDL1	3.00641	LIT
1984	Endothelial	LIT_4	PDL1	0.942037	LIT
1985	Gran_I	LIT_4	PDL1	1.68199	LIT
1986	Gran_II	LIT_4	PDL1	2.24954	LIT
1987	MMDSC	LIT_4	PDL1	1.3515	LIT
1988	NK	LIT_4	PDL1	1.4976	LIT
1989	TAM1	LIT_4	PDL1	1.38104	LIT
1990	TAM2_I	LIT_4	PDL1	4.05118	LIT
1991	TAM2_II	LIT_4	PDL1	2.08465	LIT
1992	Tc	LIT_4	PDL1	0.617906	LIT
1993	Th_I	LIT_4	PDL1	0.920117	LIT
1994	Th_II	LIT_4	PDL1	1.16846	LIT
1995	Tumor	LIT_4	PDL1	1.66313	LIT
1996	B	LIT_5	PDL1	1.00144	LIT
1997	DC_I	LIT_5	PDL1	3.81599	LIT
1998	DC_II	LIT_5	PDL1	2.68307	LIT
1999	Endothelial	LIT_5	PDL1	0.675741	LIT
[truncated: 4,151 more rows]

## Sheet: Fig. 2BCD p values
	marker	p value	fdr adjusted p value	comparison	cluster
1	CD86	0.57	0.76	IvIT	B
2	CD86	0.46	0.76	LIvLIT	B
3	CD86	0.52	0.76	IvIT	DC_I
4	CD86	0.86	0.86	LIvLIT	DC_I
5	CD86	0.059	0.3	IvIT	DC_II
6	CD86	0.08	0.3	LIvLIT	DC_II
7	CD86	0.19	0.456	IvIT	TAM1
8	CD86	0.83	0.86	LIvLIT	TAM1
9	CD86	0.56	0.76	IvIT	TAM2_I
10	CD86	0.014	0.168	LIvLIT	TAM2_I
11	CD86	0.68	0.816	IvIT	TAM2_II
12	CD86	0.1	0.3	LIvLIT	TAM2_II
13	PDL1	0.89	0.99	IvIT	B
14	PDL1	0.21	0.888333	LIvLIT	B
15	PDL1	0.98	0.99	IvIT	Th_I
16	PDL1	0.27	0.888333	LIvLIT	Th_I
17	PDL1	0.7	0.957895	IvIT	Th_II
18	PDL1	0.64	0.957895	LIvLIT	Th_II
19	PDL1	0.9	0.99	IvIT	Tc
20	PDL1	0.095	0.494	LIvLIT	Tc
21	PDL1	0.41	0.888333	IvIT	DC_I
22	PDL1	0.28	0.888333	LIvLIT	DC_I
23	PDL1	0.94	0.99	IvIT	DC_II
24	PDL1	0.015	0.39	LIvLIT	DC_II
25	PDL1	0.95	0.99	IvIT	NK
26	PDL1	0.38	0.888333	LIvLIT	NK
27	PDL1	0.31	0.888333	IvIT	TAM1
28	PDL1	0.69	0.957895	LIvLIT	TAM1
29	PDL1	0.75	0.975	IvIT	TAM2_I
30	PDL1	0.057	0.494	LIvLIT	TAM2_I
31	PDL1	0.49	0.947143	IvIT	TAM2_II
32	PDL1	0.062	0.494	LIvLIT	TAM2_II
33	PDL1	0.35	0.888333	IvIT	Gran_I
34	PDL1	0.61	0.957895	LIvLIT	Gran_I
35	PDL1	0.99	0.99	IvIT	Gran_II
36	PDL1	0.51	0.947143	LIvLIT	Gran_II
37	PDL1	0.55	0.953333	IvIT	MMDSC
38	PDL1	0.094	0.494	LIvLIT	MMDSC
39	ICOS	0.28	0.42	IvIT	Th_I
40	ICOS	0.0024	0.0144	LIvLIT	Th_I
41	ICOS	0.38	0.456	IvIT	Th_II
42	ICOS	0.015	0.03	LIvLIT	Th_II
43	ICOS	0.84	0.84	IvIT	Tc
44	ICOS	0.014	0.03	LIvLIT	Tc
45	CD25	0.62	0.744	IvIT	Th_I
46	CD25	0.0073	0.0438	LIvLIT	Th_I
47	CD25	0.15	0.45	IvIT	Th_II
48	CD25	0.34	0.51	LIvLIT	Th_II
49	CD25	0.77	0.77	IvIT	Tc
50	CD25	0.33	0.51	LIvLIT	Tc
51	CTLA4	0.49	0.588	IvIT	Th_I
52	CTLA4	0.27	0.405	LIvLIT	Th_I
53	CTLA4	0.26	0.405	IvIT	Th_II
54	CTLA4	0.26	0.405	LIvLIT	Th_II
55	CTLA4	0.93	0.93	IvIT	Tc
56	CTLA4	0.18	0.405	LIvLIT	Tc

## Sheet: Fig. 3B
	PDPN	CD31	CD90	Ly6G	CD11c	CD69	B220	CD4	F480	CD45	CD11b	CD19	Ly6C	CD25	CD3e	PDL1	CTLA4	OX40	FAP	KLRG1	PD1	Tbet	CD40	KI67	CD86	CD62L	Foxp3	EOMES	CD8a	CD206	NK11	CD44	CD137	GZMB	Lag3	MSLN	ICOS	IAIE
Mac_I	-0.849835	-0.610397	0.279468	1.05888	0.17841	0.491076	0.658085	1.18802	0.484293	1.0284	0.867227	-0.31375	2.53395	-0.494493	0.128159	-0.552125	-0.50282	1.12812	-1.01757	-0.289139	-0.848076	-0.821705	-0.106192	-0.779666	-1.05591	0.999089	-0.782251	-0.477205	-0.425259	-0.313162	-1.19067	1.05102	-0.0212371	-0.958777	-0.899841	-0.978328	-0.881489	3.0957
Mac_II	-0.776949	-0.420617	0.450917	1.35064	1.12966	0.775501	0.624742	1.14509	0.506434	1.34917	1.46606	-0.308721	1.22887	-0.707728	-0.104998	1.35457	-0.508334	0.761118	-1.21006	-0.510501	-1.01497	-0.904783	0.110173	-1.02881	-1.24255	0.973954	-0.914916	-0.688029	-0.613965	-0.392447	-1.35378	1.20051	0.478852	-0.986871	-1.02007	-1.19476	-1.10991	2.10752
Mac_III	-0.886154	-0.232672	0.635245	1.29036	2.19212	0.499249	0.222532	0.909814	0.196478	0.814375	0.597553	-0.602465	0.929504	-0.630842	-0.231228	1.44378	-0.577374	0.497956	-1.04029	0.0162305	-0.867933	-0.553952	0.341184	-0.809204	-1.05201	1.03024	-0.780361	-0.308825	-0.425629	-0.439304	-1.17293	0.0958706	-0.477477	-1.06885	-0.936776	-0.98853	-0.956952	3.32726
Mac_IV	0.215699	-0.250109	-0.171792	1.21061	0.863982	0.695546	0.764247	1.19052	0.904415	1.45617	1.61123	-0.228608	0.731587	-0.918724	-0.29889	0.926675	-0.400508	1.04598	-1.27276	-0.727878	-1.15754	-0.912168	-0.386162	-1.01162	-1.31719	0.752855	-0.804917	-0.819008	-0.979364	1.14656	-1.07816	1.82721	1.26128	-0.795471	-0.896394	-1.39062	-1.35141	0.564715
Mac_V	-0.740008	0.217175	0.391142	0.745059	0.871305	0.155996	0.271119	1.02145	0.853479	1.17959	0.730102	-0.629566	0.379401	-0.896715	-0.236776	1.0482	-0.579435	1.32517	-1.07086	-0.701232	-0.785103	-0.993176	0.617232	-0.835541	-1.22909	0.585315	-0.962843	-0.301316	-0.919163	1.77782	-1.12314	1.11337	0.294026	-1.14953	-1.1068	-0.9123	-1.21669	2.81235
Mac_VI	-0.353178	2.13677	1.98083	0.149213	-0.126666	-0.11407	0.187326	0.20454	1.16347	-0.330248	-0.616132	-0.66956	-0.500284	-0.65661	-0.260395	2.05365	-0.408461	0.461868	-0.553918	-0.658393	-0.318692	-0.741907	-0.212497	-0.30045	-0.827287	1.08012	-0.744031	-0.863191	-0.756762	3.30769	-0.67845	0.255936	0.00879091	-0.952683	-0.906273	-0.508629	-0.943782	1.01235
Mac_VII	0.0326193	-0.147517	-0.361377	1.14718	0.621931	0.49744	0.743103	1.14447	1.95099	1.35615	1.14079	-0.374931	0.544563	-0.994263	-0.336897	0.874883	-0.341796	1.1653	-1.0788	-0.731372	-1.06398	-0.781219	0.158348	-0.343942	-1.00419	0.561569	-0.689835	-0.652525	-0.866608	2.41805	-0.430188	0.61541	-0.696102	-1.42762	-1.28994	-1.21753	-1.42337	1.2812
Mac_VIII	0.520528	0.154336	-0.360541	1.16844	0.221249	0.543367	0.891634	1.22126	2.27425	1.08675	1.0194	-0.390857	0.526297	-0.935211	-0.195601	0.541752	-0.153864	1.11051	-0.843863	-0.683109	-0.950157	-0.590409	-0.121234	-0.00835349	-0.787902	0.607514	-0.468337	-1.0005	-0.770249	2.70248	0.0853916	0.740546	-0.487115	-1.30684	-1.25211	-1.21171	-1.39079	-1.50697

## Sheet: Fig. 3CD
	CLIST 1	CLIST 2	CLIST 3	MLIST 1	MLIST 2	MLIST 3	MLIST_TAD 1	MLIST_TAD 2	MLIST_TAD 3	TAD 1	TAD 2	TAD 3	VEH 1	VEH 2	VEH 3
DC	1.45445	1.74888	2.45176	1.3206	2.33355	3.86146	2.49752	3.67637	3.00035	1.75776	1.43818	2.18104	2.26324	1.72392	2.45416
DNT	0.530287	0.823279	0.700717	0.737517	2.18971	1.90078	1.47852	1.49424	1.94796	1.34578	1.02379	0.503119	0.697825	0.893887	1.23911
Gran_I	29.2371	21.0143	15.3809	14.5903	13.2916	11.1566	18.2956	13.9301	12.747	36.6383	30.0068	24.0304	25.2847	22.9754	22.5928
Gran_II	36.741	38.218	42.825	45.4921	34.0153	32.021	36.6003	37.294	38.1396	26.2291	28.9489	46.8873	42.8467	44.9024	41.0471
Gran_III	1.41758	0.607405	1.29372	1.40577	0.813808	0.722953	0.721651	0.341215	0.14574	2.44438	12.6609	0.797469	0.840544	0.988631	3.11583
Gran_IV	1.38194	1.30412	2.94217	1.42075	1.17151	1.18068	1.65589	1.90424	1.56196	0.686625	0.726404	0.894721	1.48203	1.10603	0.883018
Mac_I	2.55619	3.66809	2.56338	2.89391	4.91313	5.69522	3.38959	3.63537	4.00522	5.08102	3.63202	3.89917	1.82756	2.78052	3.13989
Mac_II	0.773617	1.38278	1.94269	1.42262	1.7071	2.6109	1.39505	2.13794	2.25581	0.576765	0.546022	0.932325	0.782705	1.24197	0.745874
Mac_III	1.1976	1.67968	1.43182	1.44696	2.29002	3.2483	1.90368	2.27051	2.43851	1.95001	1.62344	2.33795	1.87113	2.39331	2.15341
Mac_IV	5.27276	5.0136	6.58505	6.7509	7.27317	5.86063	6.20751	3.72694	3.68364	2.14227	3.51989	3.71374	4.44009	4.94521	3.31312
Mac_V	4.42418	4.6274	4.47508	3.68852	5.50551	5.60111	5.68279	3.52695	3.21051	4.88877	3.7149	4.34653	4.72027	3.98542	5.28848
Mac_VI	2.71227	1.40703	1.08161	1.06884	1.47432	1.01527	1.80326	0.808619	0.455702	1.42818	1.3748	1.38747	1.70062	1.71363	2.43492
Mac_VII	0.979464	0.962266	0.488004	0.544714	0.698361	0.65023	0.995531	0.625028	0.368047	0.796484	0.468019	0.858414	1.48504	1.23373	1.33776
Mac_VIII	2.65451	1.62527	0.963373	1.01268	1.20746	0.580359	1.48851	0.768074	0.466263	1.51057	0.61915	1.64551	2.68463	2.2306	2.12213
NK	0.849197	0.990655	0.560814	0.888203	1.10716	1.03238	0.69122	0.909298	1.12157	4.06482	3.54427	1.15147	1.39865	1.4294	1.29686
Tc	3.81586	8.13993	9.14452	11.0768	11.7794	12.4014	9.09237	14.6053	15.2446	0.988739	0.838534	1.23964	1.60072	1.72804	1.16693
ThEM_I	2.08612	4.96274	3.70577	3.19809	6.36095	8.36316	4.43337	6.92634	7.61915	5.87751	1.97445	0.959556	1.01256	1.03188	1.96333
ThEM_II	0.315837	0.376153	0.59421	0.237728	0.493963	0.818492	0.568626	0.556694	0.581377	0.521835	0.989665	0.223032	0.661018	0.739413	0.320004
Treg	1.60008	1.44843	0.869502	0.803032	1.37401	1.27907	1.099	0.862831	1.00698	1.07113	2.34984	2.01118	2.39995	1.95667	3.3853

## Sheet: Fig. 3CD p values
	marker	p value	fdr adjusted p value	comparison
1	Tc	0.082	0.323	VEH_vs_TAD
2	ThEM_I	0.35	0.475	VEH_vs_TAD
3	ThEM_II	0.99	0.99	VEH_vs_TAD
4	Treg	0.25	0.431818	VEH_vs_TAD
5	DNT	0.96	0.99	VEH_vs_TAD
6	NK	0.16	0.38	VEH_vs_TAD
7	Gran_I	0.15	0.38	VEH_vs_TAD
8	Gran_II	0.25	0.431818	VEH_vs_TAD
9	Gran_III	0.39	0.494	VEH_vs_TAD
10	Gran_IV	0.11	0.348333	VEH_vs_TAD
11	DC	0.31	0.453077	VEH_vs_TAD
12	Mac_I	0.052	0.323	VEH_vs_TAD
13	Mac_II	0.3	0.453077	VEH_vs_TAD
14	Mac_III	0.55	0.614706	VEH_vs_TAD
15	Mac_IV	0.18	0.38	VEH_vs_TAD
16	Mac_V	0.53	0.614706	VEH_vs_TAD
17	Mac_VI	0.085	0.323	VEH_vs_TAD
18	Mac_VII	0.01	0.19	VEH_vs_TAD
19	Mac_VIII	0.041	0.323	VEH_vs_TAD
20	Tc	0.57	0.97	MLIST_vs_MLISTTAD
21	ThEM_I	0.85	0.97	MLIST_vs_MLISTTAD
22	ThEM_II	0.77	0.97	MLIST_vs_MLISTTAD
23	Treg	0.44	0.97	MLIST_vs_MLISTTAD
24	DNT	0.95	0.97	MLIST_vs_MLISTTAD
25	NK	0.51	0.97	MLIST_vs_MLISTTAD
26	Gran_I	0.37	0.97	MLIST_vs_MLISTTAD
27	Gran_II	0.97	0.97	MLIST_vs_MLISTTAD
28	Gran_III	0.1	0.633333	MLIST_vs_MLISTTAD
29	Gran_IV	0.026	0.494	MLIST_vs_MLISTTAD
30	DC	0.53	0.97	MLIST_vs_MLISTTAD
31	Mac_I	0.39	0.97	MLIST_vs_MLISTTAD
32	Mac_II	0.97	0.97	MLIST_vs_MLISTTAD
33	Mac_III	0.83	0.97	MLIST_vs_MLISTTAD
34	Mac_IV	0.088	0.633333	MLIST_vs_MLISTTAD
35	Mac_V	0.47	0.97	MLIST_vs_MLISTTAD
36	Mac_VI	0.72	0.97	MLIST_vs_MLISTTAD
37	Mac_VII	0.87	0.97	MLIST_vs_MLISTTAD
38	Mac_VIII	0.95	0.97	MLIST_vs_MLISTTAD

## Sheet: Fig. 3E
	PDPN	CD31	CD90	Ly6G	CD11c	CD69	B220	CD4	F480	CD45	CD11b	CD19	Ly6C	CD25	CD3e	PDL1	CTLA4	LSIFKHKL	FAP	KLRG1	PD1	Tbet	CD40	KI67	CD86	CD62L	Foxp3	EOMES	CD8a	CD206	NK11	CD44	CD137	GZMB	Lag3	MSLN	ICOS	IAIE
Klick_Tc	-1.41657	-0.970892	-0.538024	0.497336	0.260607	0.344016	-0.208344	0.885895	-0.146534	-0.168583	0.937528	-1.37944	2.88408	-0.919263	2.1063	-0.316694	0.197078	0.699487	0.0404527	-1.00342	0.492412	0.0323981	0.696588	0.977514	-1.2957	-1.5387	-1.03709	1.18658	0.310363	-0.626751	-1.22297	0.646571	-0.584503	0.54536	-1.07607	1.34657	-0.299906	-0.337673
TcEx_I	-0.667992	-0.749762	1.72314	-0.168119	-0.640055	2.20842	-0.348031	-0.681276	-0.545671	1.51491	0.641604	-0.721261	-0.950063	-0.930623	2.20877	1.19366	-0.399906	-0.774973	-1.00679	-1.32153	-0.830439	0.718626	-0.915973	-0.661298	-0.722813	-0.880386	-0.484242	1.2489	1.58294	-0.0482459	0.935851	0.672226	0.48326	0.307616	-0.0829731	-0.557123	-1.1468	0.796437
TcEx_II	-0.928952	-0.260159	1.66608	-0.206778	0.330827	0.111342	-0.412911	1.69368	0.0930711	0.672485	0.638775	-0.946994	1.27018	-0.757781	0.933625	-0.181494	-0.292083	-0.90272	-1.16752	-0.958005	1.8706	1.10694	-0.841682	-1.09123	-1.23253	-1.20252	-0.778425	1.42242	1.9775	-0.354032	-0.823359	1.73599	-0.577012	-0.60873	-0.635809	-0.886124	0.0674478	0.455879
TcEx_III	-0.740804	-0.888627	1.40658	-0.194256	-0.878974	1.59858	-0.678863	0.477835	-0.430353	0.752196	0.320023	-0.920243	-1.05105	-0.814342	1.14672	0.142199	-0.276224	-0.697477	-0.888181	-1.36691	2.59068	0.656135	-0.696769	-0.90421	-0.905019	-1.08302	-0.541069	1.24859	1.97725	-0.133388	-0.177326	1.54596	0.820194	-0.264774	0.622615	-0.495185	-1.02032	0.741829
TcEx_IV	-0.88422	-0.273215	1.69637	0.113423	0.922766	0.677141	0.476395	1.55545	0.646929	0.917244	0.99275	-0.720517	3.00901	-0.23125	0.610077	0.0775321	-0.465241	-0.701601	-0.918615	-0.935527	-0.905096	0.700528	-0.883353	-1.1348	-1.07102	-0.953702	-0.820543	0.88979	1.54631	-0.496469	-0.831741	0.714356	-0.798057	-0.47921	-1.13199	-0.915894	-0.664944	0.670926
Tc_CM	-0.659451	0.0684818	1.26026	0.192836	0.0331022	-0.17607	0.693961	-0.318185	0.512137	0.591275	1.2211	-0.557211	2.51741	-0.23411	0.667993	0.161112	-0.577787	-0.628005	-0.760901	-1.15342	-1.06739	-0.114441	-0.932029	-0.872569	-0.651543	2.9428	-0.782326	0.630485	0.724392	-0.466444	-0.599518	1.29188	-0.697676	-1.03344	-1.06297	-0.771411	-0.979333	1.587
Tc_KLRG1	-0.939088	-0.535023	0.653018	0.149936	1.76136	-0.330929	0.52196	0.978797	0.604955	0.468539	1.38646	-0.722263	2.90074	-0.0578042	0.221963	-0.360064	-0.512826	-0.629256	-0.809283	2.27296	-0.744801	0.871253	-0.993362	-1.08622	-1.09573	-0.879342	-0.902796	0.57319	0.846931	-0.649279	-1.0302	0.863727	-0.763257	-0.550768	-0.95764	-0.975881	-0.240634	0.690658

## Sheet: Fig. 3FG
	VEH 1	VEH 2	VEH 3	TAD 1	TAD 2	TAD 3	TAD 4	CLIST 1	CLIST 2	CLIST 3	MLIST 1	MLIST 2	MLIST 3	MLIST TAD 1	MLIST TAD 2	MLIST TAD 3
Klick_Tc	0.0370035	0.113716	0.01134	0.0539084	0	0.0214368	0.00969901	0.0587108	0.0931903	0.267804	0.267678	0.209144	0.143399	0.331546	0.0278722	0.312809
Tc_CM	0.002741	0.0366824	0.01134	0.161725	0	0.040194	0.03233	0.0448965	0.0254155	0.0396747	0.044613	0.0209144	0.040971	0.0282167	0.00557445	0
Tc_KLRG1	0.021928	0.14673	0	0.00673854	0	0.0053592	0.00969901	0.809863	0.499839	1.56715	2.49833	1.39708	1.79248	2.00339	0.751435	3.3915
TcEx_I	0.105529	0.297128	0.1323	0.640162	0.186567	0.696696	0.507581	0.417883	0.40326	0.466177	0.468436	0.221692	0.512138	0.359763	0.0646636	0.148173
TcEx_II	0.0794891	0.194417	0.02268	0.363881	0.186567	0.147378	0.164883	0.630277	0.320236	0.704225	1.22686	0.518677	0.860391	0.902935	0.179497	1.13599
TcEx_III	0.0205575	0.0623601	0.00756001	0.168464	0.0373134	0.0777084	0.135786	0.191673	0.0931903	0.059512	0.133839	0.0209144	0.18437	0.0352709	0.0746976	0.0329272
TcEx_IV	0.0740071	0.315469	0.0718201	0.923181	0.410448	0.356387	0.268339	1.77514	1.30466	2.98552	3.92594	3.64328	5.34672	4.16902	0.522883	4.97201
UA	0.030151	0.0807014	0.00378	2.37197	0.373134	0.0750288	0.058194	0.428243	0.125383	0.119024	0.133839	0.389007	0.153641	0.246896	0.10257	0.164636

## Sheet: Fig. 3FG p values
	marker	p value	fdr adjusted p value	comparison
1	Klick_Tc	0.004	0.007	Vax_vs_NoVax
2	Tc_Ex_I	0.8	0.8	Vax_vs_NoVax
3	TcEx_II	0.0013	0.00303333	Vax_vs_NoVax
4	TcEx_III	0.56	0.653333	Vax_vs_NoVax
5	TcEx_IV	0.00058	0.00203	Vax_vs_NoVax
6	Tc_CM	0.52	0.653333	Vax_vs_NoVax
7	Tc_KLRG1	0.00044	0.00203	Vax_vs_NoVax
8	Klick_Tc	0.88	0.88	MLIST_vs_MLISTTAD
9	Tc_Ex_I	0.17	0.595	MLIST_vs_MLISTTAD
10	TcEx_II	0.73	0.88	MLIST_vs_MLISTTAD
11	TcEx_III	0.26	0.606667	MLIST_vs_MLISTTAD
12	TcEx_IV	0.5	0.875	MLIST_vs_MLISTTAD
13	Tc_CM	0.1	0.595	MLIST_vs_MLISTTAD
14	Tc_KLRG1	0.86	0.88	MLIST_vs_MLISTTAD

## Sheet: Fig. 3H
	cluster	condition	sample_id	variable	MMI
1	TcEx_I	VEH	1_1	PD1	0
2	TcEx_I	VEH	1_1	PD1	0
3	TcEx_I	VEH	1_1	PD1	0.087033
4	TcEx_I	VEH	1_1	PD1	0.457401
5	Tc_KLRG1	VEH	1_1	PD1	2.22281
6	Tc_KLRG1	VEH	1_1	PD1	0
7	Klick_Tc	VEH	1_1	PD1	1.47788
8	Klick_Tc	VEH	1_1	PD1	2.13855
9	TcEx_I	VEH	1_1	PD1	1.23419
10	TcEx_I	VEH	1_1	PD1	0
11	TcEx_I	VEH	1_1	PD1	0
12	TcEx_IV	VEH	1_1	PD1	0
13	TcEx_IV	VEH	1_1	PD1	0.219658
14	TcEx_II	VEH	1_1	PD1	3.5708
15	TcEx_IV	VEH	1_1	PD1	0.717422
16	TcEx_I	VEH	1_1	PD1	0.25386
17	TcEx_II	VEH	1_1	PD1	3.9185
18	Tc_KLRG1	VEH	1_1	PD1	0.350294
19	TcEx_I	VEH	1_1	PD1	1.34738
20	TcEx_I	VEH	1_1	PD1	0.346465
21	TcEx_II	VEH	1_1	PD1	1.52106
22	TcEx_I	VEH	1_1	PD1	0.104103
23	TcEx_II	VEH	1_1	PD1	4.48103
24	TcEx_II	VEH	1_1	PD1	2.94407
25	TcEx_I	VEH	1_1	PD1	0
26	TcEx_I	VEH	1_1	PD1	0.628241
27	TcEx_II	VEH	1_1	PD1	0.443107
28	TcEx_II	VEH	1_1	PD1	2.81592
29	Tc_KLRG1	VEH	1_1	PD1	0.412105
30	TcEx_IV	VEH	1_1	PD1	0.980218
31	TcEx_III	VEH	1_1	PD1	4.724
32	Klick_Tc	VEH	1_1	PD1	0.995568
33	TcEx_I	VEH	1_1	PD1	0.777568
34	TcEx_I	VEH	1_1	PD1	0
35	TcEx_IV	VEH	1_1	PD1	0
36	TcEx_III	VEH	1_1	PD1	3.11481
37	TcEx_I	VEH	1_1	PD1	0.421349
38	Tc_KLRG1	VEH	1_1	PD1	0
39	TcEx_IV	VEH	1_1	PD1	0.0440581
40	TcEx_IV	VEH	1_1	PD1	0.308357
41	TcEx_IV	VEH	1_1	PD1	0
42	Tc_KLRG1	VEH	1_1	PD1	0
43	TcEx_III	VEH	1_1	PD1	4.15283
44	Klick_Tc	VEH	1_1	PD1	0
45	TcEx_III	VEH	1_1	PD1	4.38364
46	TcEx_I	VEH	1_1	PD1	0.152428
47	TcEx_II	VEH	1_1	PD1	1.68257
48	TcEx_I	VEH	1_1	PD1	0
49	TcEx_II	VEH	1_1	PD1	3.42013
50	Tc_KLRG1	VEH	1_1	PD1	0.650103
51	TcEx_I	VEH	1_1	PD1	0
52	TcEx_I	VEH	1_1	PD1	0.141092
53	TcEx_IV	VEH	1_1	PD1	0
54	TcEx_I	VEH	1_1	PD1	0.037717
55	TcEx_II	VEH	1_1	PD1	2.74984
56	TcEx_I	VEH	1_1	PD1	0
57	TcEx_II	VEH	1_1	PD1	4.13985
58	TcEx_IV	VEH	1_1	PD1	0
59	TcEx_II	VEH	1_1	PD1	0
60	TcEx_II	VEH	1_1	PD1	0.795033
61	TcEx_I	VEH	1_1	PD1	0.566115
62	TcEx_II	VEH	1_1	PD1	0.806
63	TcEx_IV	VEH	1_1	PD1	0
64	TcEx_IV	VEH	1_1	PD1	0
65	TcEx_II	VEH	1_1	PD1	0.693242
66	TcEx_II	VEH	1_1	PD1	0.739398
67	TcEx_II	VEH	1_1	PD1	3.74619
68	TcEx_IV	VEH	1_1	PD1	0
69	TcEx_I	VEH	1_1	PD1	2.56275
70	TcEx_I	VEH	1_1	PD1	0
71	TcEx_I	VEH	1_1	PD1	0
72	Klick_Tc	VEH	1_1	PD1	1.6452
73	TcEx_I	VEH	1_1	PD1	0
74	TcEx_III	VEH	1_1	PD1	4.86832
75	TcEx_I	VEH	1_1	PD1	0
76	TcEx_II	VEH	1_1	PD1	4.04825
77	TcEx_II	VEH	1_1	PD1	1.64463
78	Tc_KLRG1	VEH	1_1	PD1	0.215476
79	TcEx_I	VEH	1_1	PD1	2.17254
80	TcEx_I	VEH	1_1	PD1	0
81	TcEx_III	VEH	1_1	PD1	4.87445
82	TcEx_IV	VEH	1_1	PD1	0.283764
83	TcEx_IV	VEH	1_1	PD1	0.277169
84	TcEx_I	VEH	1_1	PD1	0
85	TcEx_II	VEH	1_1	PD1	3.85932
86	TcEx_II	VEH	1_1	PD1	0
87	TcEx_I	VEH	1_1	PD1	0.108963
88	TcEx_IV	VEH	1_1	PD1	0
89	TcEx_II	VEH	1_1	PD1	1.18968
90	TcEx_I	VEH	1_1	PD1	1.61306
91	TcEx_I	VEH	1_1	PD1	0.262949
92	Tc_KLRG1	VEH	1_1	PD1	0.484124
93	TcEx_II	VEH	1_1	PD1	2.0638
94	TcEx_II	VEH	1_1	PD1	3.16489
95	TcEx_II	VEH	1_1	PD1	4.3649
96	TcEx_I	VEH	1_1	PD1	2.3341
97	TcEx_IV	VEH	1_1	PD1	0.708192
98	TcEx_I	VEH	1_1	PD1	0
99	TcEx_III	VEH	1_1	PD1	4.38236
100	TcEx_II	VEH	1_1	PD1	3.41234
101	Klick_Tc	VEH	1_1	PD1	0
102	TcEx_IV	VEH	1_1	PD1	0.743445
103	TcEx_III	VEH	1_1	PD1	0.748556
104	Klick_Tc	VEH	1_1	PD1	2.28914
105	TcEx_IV	VEH	1_1	PD1	1.42757
106	TcEx_IV	VEH	1_1	PD1	0
107	Klick_Tc	VEH	1_1	PD1	2.65844
108	TcEx_I	VEH	1_1	PD1	1.25419
109	TcEx_I	VEH	1_1	PD1	0
110	TcEx_II	VEH	1_1	PD1	2.42018
111	TcEx_I	VEH	1_1	PD1	0.0379804
112	Klick_Tc	VEH	1_1	PD1	1.56722
113	TcEx_II	VEH	1_1	PD1	2.55571
114	TcEx_II	VEH	1_1	PD1	4.31081
115	TcEx_IV	VEH	1_1	PD1	1.28739
116	TcEx_I	VEH	1_1	PD1	0.406589
117	TcEx_I	VEH	1_1	PD1	0.0072783
118	TcEx_I	VEH	1_1	PD1	0.210572
119	TcEx_II	VEH	1_1	PD1	3.80816
120	TcEx_II	VEH	1_1	PD1	4.21559
121	TcEx_I	VEH	1_1	PD1	0
122	TcEx_IV	VEH	1_1	PD1	0
123	Klick_Tc	VEH	1_1	PD1	0
124	TcEx_I	VEH	1_1	PD1	0.11806
125	TcEx_II	VEH	1_1	PD1	2.6814
126	Klick_Tc	VEH	1_1	PD1	0.383796
127	TcEx_I	VEH	1_1	PD1	0.924696
128	TcEx_I	VEH	1_1	PD1	0
129	TcEx_IV	VEH	1_1	PD1	0.123416
130	Klick_Tc	VEH	1_1	PD1	0
131	TcEx_II	VEH	1_1	PD1	1.81361
132	Klick_Tc	VEH	1_1	PD1	0.451075
133	TcEx_IV	VEH	1_1	PD1	0
134	TcEx_II	VEH	1_1	PD1	3.97476
135	TcEx_IV	VEH	1_1	PD1	0
136	TcEx_III	VEH	1_1	PD1	3.96268
137	Tc_KLRG1	VEH	1_1	PD1	0.0364283
138	TcEx_III	VEH	1_1	PD1	2.86243
139	Klick_Tc	VEH	1_1	PD1	0.475388
140	TcEx_IV	VEH	1_1	PD1	1.03914
141	TcEx_I	VEH	1_1	PD1	0.576576
142	TcEx_II	VEH	1_1	PD1	3.06567
143	TcEx_II	VEH	1_1	PD1	3.18984
144	TcEx_II	VEH	1_1	PD1	4.2805
145	TcEx_I	VEH	1_1	PD1	0
146	TcEx_IV	VEH	1_1	PD1	1.58102
147	TcEx_I	VEH	1_1	PD1	0.308253
148	TcEx_I	VEH	1_1	PD1	0
149	TcEx_I	VEH	1_1	PD1	0.375941
150	TcEx_IV	VEH	1_1	PD1	0.841052
151	TcEx_II	VEH	1_1	PD1	0.238298
152	TcEx_IV	VEH	1_1	PD1	0
153	TcEx_II	VEH	1_1	PD1	2.78084
154	TcEx_IV	VEH	1_1	PD1	0
155	TcEx_I	VEH	1_1	PD1	0.472484
156	Tc_KLRG1	VEH	1_1	PD1	0.421557
157	Tc_KLRG1	VEH	1_1	PD1	0.47795
158	TcEx_II	VEH	1_1	PD1	3.29763
159	TcEx_IV	VEH	1_1	PD1	0
160	Klick_Tc	VEH	1_1	PD1	1.3705
161	TcEx_IV	VEH	1_1	PD1	0.152314
162	TcEx_I	VEH	1_1	PD1	0
163	Tc_CM	VEH	1_1	PD1	0
164	TcEx_IV	VEH	1_1	PD1	0
165	Klick_Tc	VEH	1_1	PD1	3.58343
166	TcEx_IV	VEH	1_1	PD1	0.786101
167	TcEx_II	VEH	1_1	PD1	1.86437
168	TcEx_I	VEH	1_1	PD1	0
169	TcEx_III	VEH	1_1	PD1	2.96407
170	TcEx_II	VEH	1_1	PD1	2.58268
171	TcEx_IV	VEH	1_1	PD1	0.274538
172	TcEx_IV	VEH	1_1	PD1	0
173	Klick_Tc	VEH	1_1	PD1	1.1767
174	TcEx_III	VEH	1_1	PD1	4.22325
175	TcEx_II	VEH	1_1	PD1	1.01316
176	TcEx_IV	VEH	1_1	PD1	0
177	TcEx_II	VEH	1_1	PD1	2.58445
178	TcEx_IV	VEH	1_1	PD1	0
179	TcEx_I	VEH	1_1	PD1	0.573784
180	Tc_KLRG1	VEH	1_1	PD1	0
181	TcEx_III	VEH	1_1	PD1	2.58196
182	TcEx_II	VEH	1_1	PD1	3.99165
183	Klick_Tc	VEH	1_1	PD1	0.0538075
184	TcEx_I	VEH	1_1	PD1	0
185	TcEx_IV	VEH	1_1	PD1	0.0833634
186	Klick_Tc	VEH	1_1	PD1	2.10819
187	TcEx_II	VEH	1_1	PD1	2.21637
188	TcEx_II	VEH	1_1	PD1	1.76995
189	Klick_Tc	VEH	1_1	PD1	0.172744
190	TcEx_II	VEH	1_1	PD1	2.71149
191	Klick_Tc	VEH	1_1	PD1	2.42181
192	TcEx_IV	VEH	1_1	PD1	1.63788
193	TcEx_IV	VEH	1_1	PD1	0.269193
194	TcEx_IV	VEH	1_1	PD1	0.616492
195	TcEx_II	VEH	1_1	PD1	2.71948
196	TcEx_IV	VEH	1_1	PD1	0
197	TcEx_I	VEH	1_1	PD1	0.756718
198	TcEx_I	VEH	1_1	PD1	0
199	TcEx_II	VEH	1_1	PD1	1.51831
200	TcEx_II	VEH	1_1	PD1	1.04568
201	TcEx_I	VEH	1_1	PD1	0
202	TcEx_IV	VEH	1_1	PD1	0
203	Klick_Tc	VEH	1_1	PD1	0.939173
204	Klick_Tc	VEH	1_1	PD1	0.18435
205	TcEx_I	VEH	1_1	PD1	0
206	TcEx_I	VEH	1_1	PD1	0.141258
207	TcEx_III	VEH	1_1	PD1	3.50755
208	TcEx_IV	VEH	1_1	PD1	0
209	TcEx_II	VEH	1_1	PD1	3.17685
210	TcEx_I	VEH	1_1	PD1	0.608683
211	TcEx_I	VEH	1_1	PD1	0
212	TcEx_I	VEH	1_1	PD1	1.60826
213	TcEx_I	VEH	1_1	PD1	0
214	TcEx_I	VEH	1_1	PD1	0
215	Tc_KLRG1	VEH	1_1	PD1	0
216	TcEx_I	VEH	1_1	PD1	0.455927
217	Tc_KLRG1	VEH	1_1	PD1	0.503692
218	TcEx_II	VEH	1_1	PD1	0
219	TcEx_IV	VEH	1_1	PD1	0.748563
220	TcEx_I	VEH	1_1	PD1	0.136867
221	TcEx_I	VEH	1_1	PD1	0.0588068
222	TcEx_II	VEH	1_1	PD1	0.505629
223	TcEx_I	VEH	1_1	PD1	0.274629
224	TcEx_IV	VEH	1_1	PD1	0.608162
225	TcEx_I	VEH	1_1	PD1	0
226	Klick_Tc	VEH	1_1	PD1	0
227	TcEx_IV	VEH	1_1	PD1	0.145223
228	TcEx_II	VEH	1_1	PD1	3.26108
229	TcEx_I	VEH	1_1	PD1	0
230	TcEx_I	VEH	1_1	PD1	0.0844515
231	TcEx_I	VEH	1_1	PD1	2.29673
232	TcEx_IV	VEH	1_1	PD1	0
233	Tc_KLRG1	VEH	1_1	PD1	0.78559
234	TcEx_IV	VEH	1_1	PD1	0
235	TcEx_II	VEH	1_1	PD1	3.06012
236	TcEx_I	VEH	1_1	PD1	0.973858
237	TcEx_IV	VEH	1_1	PD1	1.52689
238	Klick_Tc	VEH	1_1	PD1	1.91117
239	TcEx_IV	VEH	1_1	PD1	0
240	TcEx_II	VEH	1_1	PD1	2.40246
241	TcEx_IV	VEH	1_1	PD1	0
242	TcEx_III	VEH	1_1	PD1	4.74392
243	Tc_CM	VEH	1_1	PD1	0
244	TcEx_I	VEH	1_1	PD1	0.549432
245	Klick_Tc	VEH	1_1	PD1	1.87106
246	TcEx_II	VEH	1_1	PD1	1.96255
247	TcEx_IV	VEH	1_1	PD1	0.339411
248	TcEx_I	VEH	1_1	PD1	0.367167
249	Klick_Tc	VEH	1_1	PD1	2.70385
250	TcEx_I	VEH	1_3	PD1	0
251	Klick_Tc	VEH	1_3	PD1	1.11967
252	TcEx_II	VEH	1_3	PD1	2.84383
253	TcEx_I	VEH	1_3	PD1	0.0859721
254	TcEx_I	VEH	1_3	PD1	0
255	TcEx_I	VEH	1_3	PD1	0.0166108
256	TcEx_I	VEH	1_3	PD1	0.0342275
257	TcEx_II	VEH	1_3	PD1	2.30816
258	TcEx_IV	VEH	1_3	PD1	0
259	TcEx_IV	VEH	1_3	PD1	0.32681
260	TcEx_I	VEH	1_3	PD1	0.129227
261	TcEx_IV	VEH	1_3	PD1	0
262	TcEx_I	VEH	1_3	PD1	0.00689474
263	TcEx_I	VEH	1_3	PD1	0.74036
264	TcEx_IV	VEH	1_3	PD1	0
265	TcEx_IV	VEH	1_3	PD1	0.586801
266	TcEx_I	VEH	1_3	PD1	0.755812
267	TcEx_I	VEH	1_3	PD1	0
268	TcEx_IV	VEH	1_3	PD1	0
269	TcEx_IV	VEH	1_3	PD1	0.311817
270	TcEx_I	VEH	1_3	PD1	0
271	TcEx_IV	VEH	1_3	PD1	0
272	TcEx_I	VEH	1_3	PD1	0
273	Klick_Tc	VEH	1_3	PD1	0.45252
274	TcEx_II	VEH	1_3	PD1	3.06003
275	TcEx_I	VEH	1_3	PD1	0
276	TcEx_I	VEH	1_3	PD1	0.17223
277	TcEx_I	VEH	1_3	PD1	0.206996
278	TcEx_IV	VEH	1_3	PD1	0.747931
279	TcEx_II	VEH	1_3	PD1	0.34346
280	TcEx_IV	VEH	1_3	PD1	0.0275024
281	TcEx_I	VEH	1_3	PD1	0.0731645
282	TcEx_I	VEH	1_3	PD1	0
283	Tc_CM	VEH	1_3	PD1	0
284	TcEx_IV	VEH	1_3	PD1	1.62553
285	TcEx_I	VEH	1_3	PD1	0.288868
286	TcEx_I	VEH	1_3	PD1	0.0452988
287	TcEx_I	VEH	1_3	PD1	0.182402
288	TcEx_IV	VEH	1_3	PD1	0.0399091
289	TcEx_III	VEH	1_3	PD1	3.87929
290	Tc_CM	VEH	1_3	PD1	1.84248
291	TcEx_IV	VEH	1_3	PD1	0.754987
292	TcEx_II	VEH	1_3	PD1	1.1353
293	TcEx_IV	VEH	1_3	PD1	0.0496096
294	TcEx_I	VEH	1_3	PD1	0.442351
295	TcEx_I	VEH	1_3	PD1	0.303027
296	TcEx_I	VEH	1_3	PD1	1.03288
297	TcEx_I	VEH	1_3	PD1	0.927071
298	TcEx_II	VEH	1_3	PD1	5.03594
299	TcEx_I	VEH	1_3	PD1	0.284663
300	TcEx_I	VEH	1_3	PD1	0
301	TcEx_IV	VEH	1_3	PD1	0
302	TcEx_IV	VEH	1_3	PD1	0
303	TcEx_I	VEH	1_3	PD1	0.178614
304	TcEx_I	VEH	1_3	PD1	0
305	TcEx_IV	VEH	1_3	PD1	0
306	TcEx_I	VEH	1_3	PD1	0
307	Tc_CM	VEH	1_3	PD1	0
308	TcEx_I	VEH	1_3	PD1	0
309	TcEx_III	VEH	1_3	PD1	4.74527
310	TcEx_I	VEH	1_3	PD1	0
311	TcEx_I	VEH	1_3	PD1	0.1589
312	TcEx_IV	VEH	1_3	PD1	0.962035
313	TcEx_I	VEH	1_3	PD1	0
314	TcEx_I	VEH	1_3	PD1	0
315	TcEx_I	VEH	1_3	PD1	0
316	Klick_Tc	VEH	1_3	PD1	1.4444
317	TcEx_IV	VEH	1_3	PD1	1.46863
318	TcEx_IV	TAD	2_2	PD1	0.122334
319	TcEx_I	TAD	2_2	PD1	0.133952
320	TcEx_I	TAD	2_2	PD1	1.45187
321	TcEx_II	TAD	2_2	PD1	3.36709
322	TcEx_IV	TAD	2_2	PD1	0
323	TcEx_IV	TAD	2_2	PD1	0
324	TcEx_I	TAD	2_2	PD1	1.94639
325	TcEx_III	TAD	2_2	PD1	5.01434
326	TcEx_I	TAD	2_2	PD1	0
327	TcEx_II	TAD	2_2	PD1	0.265824
328	TcEx_IV	TAD	2_2	PD1	0.0997138
329	TcEx_IV	TAD	2_2	PD1	0
330	TcEx_IV	TAD	2_2	PD1	0
331	TcEx_II	TAD	2_2	PD1	0.831511
332	TcEx_IV	TAD	2_2	PD1	0
333	TcEx_IV	TAD	2_2	PD1	0.412316
334	TcEx_IV	TAD	2_2	PD1	0
335	TcEx_II	TAD	2_2	PD1	2.01766
336	TcEx_II	TAD	2_2	PD1	2.90467
337	TcEx_I	TAD	2_2	PD1	0.351989
338	TcEx_IV	TAD	2_2	PD1	0
339	TcEx_IV	TAD	2_2	PD1	1.39839
340	TcEx_I	TAD	2_4	PD1	0
341	TcEx_I	TAD	2_4	PD1	0.15345
342	TcEx_II	TAD	2_4	PD1	2.81013
343	TcEx_I	TAD	2_4	PD1	1.7332
344	TcEx_I	TAD	2_4	PD1	0
345	TcEx_II	TAD	2_4	PD1	4.00627
346	TcEx_I	TAD	2_4	PD1	0
347	TcEx_II	TAD	2_4	PD1	2.40401
348	TcEx_II	TAD	2_4	PD1	4.03034
349	TcEx_IV	TAD	2_4	PD1	0.151696
350	TcEx_I	TAD	2_4	PD1	0
351	TcEx_I	TAD	2_4	PD1	0.61726
352	TcEx_IV	TAD	2_4	PD1	0.00922885
353	TcEx_II	TAD	2_4	PD1	1.20704
354	TcEx_I	TAD	2_4	PD1	0.0820813
355	TcEx_IV	TAD	2_4	PD1	0.0880938
356	TcEx_I	TAD	2_4	PD1	0.126208
357	TcEx_II	TAD	2_4	PD1	0.271396
358	TcEx_III	TAD	2_4	PD1	5.19435
359	TcEx_III	TAD	2_4	PD1	3.89634
360	TcEx_III	TAD	2_4	PD1	4.69322
361	TcEx_II	TAD	2_4	PD1	3.21147
362	TcEx_I	TAD	2_4	PD1	0
363	TcEx_I	TAD	2_4	PD1	0.101615
364	TcEx_III	TAD	2_4	PD1	4.24315
365	TcEx_IV	TAD	2_4	PD1	0.091413
366	TcEx_III	TAD	2_4	PD1	2.93224
367	TcEx_I	TAD	2_4	PD1	0.536401
368	TcEx_IV	TAD	2_4	PD1	0
369	TcEx_III	TAD	2_4	PD1	2.83032
370	TcEx_IV	TAD	2_4	PD1	0
371	TcEx_IV	TAD	2_4	PD1	0
372	TcEx_III	TAD	2_4	PD1	4.31782
373	TcEx_III	TAD	2_4	PD1	4.24341
374	TcEx_I	TAD	2_4	PD1	0.862922
375	TcEx_IV	TAD	2_4	PD1	2.6745
376	TcEx_IV	TAD	2_4	PD1	0
377	TcEx_IV	TAD	2_4	PD1	0.213788
378	TcEx_I	TAD	2_4	PD1	0.219313
379	TcEx_I	TAD	2_4	PD1	0.168847
380	TcEx_I	TAD	2_4	PD1	0
381	Klick_Tc	TAD	2_4	PD1	1.42504
382	TcEx_IV	TAD	2_4	PD1	0
383	TcEx_I	TAD	2_4	PD1	0
384	TcEx_IV	TAD	2_4	PD1	0
385	TcEx_I	TAD	2_4	PD1	0.455589
386	Tc_CM	TAD	2_4	PD1	0
387	TcEx_IV	TAD	2_4	PD1	0
388	TcEx_I	TAD	2_4	PD1	0.364895
389	TcEx_III	TAD	2_4	PD1	3.73161
390	TcEx_III	TAD	2_4	PD1	5.17437
391	TcEx_I	TAD	2_4	PD1	1.25254
392	TcEx_I	TAD	2_4	PD1	0
393	TcEx_III	TAD	2_4	PD1	4.70923
394	TcEx_IV	TAD	2_4	PD1	0
395	TcEx_IV	TAD	2_4	PD1	0.17504
396	TcEx_I	TAD	2_4	PD1	0.0770389
397	TcEx_II	TAD	2_4	PD1	1.1635
398	TcEx_IV	TAD	2_4	PD1	0.0833713
399	TcEx_II	TAD	2_4	PD1	2.06271
400	TcEx_I	TAD	2_4	PD1	0
401	TcEx_I	TAD	2_4	PD1	0.760372
402	TcEx_III	TAD	2_4	PD1	4.61928
403	TcEx_I	TAD	2_4	PD1	1.20239
404	TcEx_I	TAD	2_4	PD1	0
405	TcEx_I	TAD	2_4	PD1	0
406	TcEx_IV	TAD	2_4	PD1	0.230652
407	TcEx_I	TAD	2_4	PD1	0
408	Klick_Tc	TAD	2_4	PD1	0.11609
409	TcEx_I	TAD	2_4	PD1	0
410	TcEx_I	TAD	2_4	PD1	0.602317
411	TcEx_II	TAD	2_4	PD1	2.77255
412	TcEx_I	TAD	2_4	PD1	0.326643
413	TcEx_IV	TAD	2_4	PD1	1.12049
414	TcEx_I	TAD	2_4	PD1	0
415	TcEx_II	TAD	2_4	PD1	2.31755
416	TcEx_I	TAD	2_4	PD1	0.0106072
417	TcEx_III	TAD	2_4	PD1	4.45894
418	TcEx_IV	TAD	2_4	PD1	0.74475
419	TcEx_III	TAD	2_4	PD1	5.40638
420	TcEx_II	TAD	2_4	PD1	3.90168
421	TcEx_IV	TAD	2_4	PD1	0
422	TcEx_II	TAD	2_4	PD1	0
423	TcEx_IV	TAD	2_4	PD1	0.391418
424	TcEx_I	TAD	2_4	PD1	0
425	TcEx_I	TAD	2_4	PD1	0
426	TcEx_IV	TAD	2_4	PD1	0.0192689
427	TcEx_I	TAD	2_4	PD1	0
428	TcEx_III	TAD	2_4	PD1	2.87804
429	TcEx_II	TAD	2_4	PD1	2.50812
430	TcEx_I	TAD	2_4	PD1	0.153474
431	Tc_CM	TAD	2_4	PD1	0
432	TcEx_I	TAD	2_4	PD1	0
433	TcEx_IV	TAD	2_4	PD1	0
434	TcEx_I	TAD	2_4	PD1	0
435	TcEx_I	TAD	2_4	PD1	0
436	TcEx_I	TAD	2_4	PD1	0.769599
437	TcEx_I	TAD	2_4	PD1	0.16346
438	TcEx_I	TAD	2_4	PD1	0.275023
439	TcEx_IV	TAD	2_4	PD1	1.40238
440	TcEx_I	TAD	2_4	PD1	0.524412
441	TcEx_I	TAD	2_4	PD1	1.1157
442	TcEx_I	TAD	2_4	PD1	1.44014
443	TcEx_I	TAD	2_4	PD1	0.0491682
444	TcEx_I	TAD	2_4	PD1	0.592798
445	TcEx_IV	TAD	2_4	PD1	0.649107
446	TcEx_I	TAD	2_4	PD1	0.102822
447	TcEx_II	TAD	2_4	PD1	0.302163
448	TcEx_I	TAD	2_4	PD1	0
449	TcEx_IV	TAD	2_4	PD1	0.0759242
450	TcEx_II	TAD	2_4	PD1	0.0137361
451	TcEx_I	TAD	2_4	PD1	0.360026
452	TcEx_III	TAD	2_4	PD1	4.14212
453	TcEx_I	TAD	2_4	PD1	0
454	TcEx_II	TAD	2_4	PD1	2.09298
455	TcEx_I	TAD	2_4	PD1	0.393645
456	TcEx_I	TAD	2_4	PD1	0
457	Tc_CM	TAD	2_4	PD1	0.0509994
458	TcEx_I	TAD	2_4	PD1	1.31874
459	TcEx_III	TAD	2_4	PD1	2.75274
460	TcEx_III	TAD	2_4	PD1	2.998
461	TcEx_I	TAD	2_4	PD1	0.0618643
462	TcEx_I	TAD	2_4	PD1	0
463	TcEx_III	TAD	2_4	PD1	3.59977
464	TcEx_II	TAD	2_4	PD1	1.46591
465	TcEx_I	TAD	2_4	PD1	0.507481
466	TcEx_I	TAD	2_4	PD1	0.102605
467	TcEx_IV	TAD	2_4	PD1	1.20069
468	TcEx_I	TAD	2_4	PD1	0
469	TcEx_IV	TAD	2_4	PD1	1.33921
470	TcEx_I	TAD	2_4	PD1	0
471	TcEx_I	TAD	2_4	PD1	0.234827
472	TcEx_I	TAD	2_4	PD1	0
473	TcEx_I	TAD	2_4	PD1	0.343792
474	TcEx_IV	TAD	2_4	PD1	0
475	TcEx_I	TAD	2_4	PD1	0.0521676
476	TcEx_IV	TAD	2_4	PD1	0
477	TcEx_III	TAD	2_4	PD1	5.25812
478	TcEx_I	TAD	2_4	PD1	0.19475
479	TcEx_IV	TAD	2_4	PD1	0
480	TcEx_IV	TAD	2_4	PD1	0.261687
481	TcEx_IV	TAD	2_4	PD1	0.109313
482	TcEx_I	TAD	2_4	PD1	0
483	TcEx_IV	TAD	2_4	PD1	0
484	TcEx_IV	TAD	2_4	PD1	1.10437
485	TcEx_I	TAD	2_4	PD1	0
486	TcEx_IV	TAD	2_4	PD1	0
487	Tc_CM	TAD	2_4	PD1	0
488	TcEx_I	TAD	2_4	PD1	0.685625
489	TcEx_IV	TAD	2_4	PD1	0
490	TcEx_I	TAD	2_4	PD1	0.0790971
491	TcEx_I	TAD	2_4	PD1	0.124106
492	TcEx_I	TAD	2_4	PD1	2.51783
493	TcEx_II	TAD	2_4	PD1	3.31725
494	Tc_KLRG1	TAD	2_4	PD1	0
495	TcEx_II	TAD	2_4	PD1	3.44124
496	TcEx_II	TAD	2_4	PD1	0
497	TcEx_III	TAD	2_4	PD1	4.13573
498	TcEx_IV	TAD	2_4	PD1	0
499	TcEx_I	TAD	2_4	PD1	0
500	TcEx_I	TAD	2_4	PD1	0
501	TcEx_II	TAD	2_4	PD1	0.0929673
502	TcEx_III	TAD	2_4	PD1	4.01343
503	TcEx_I	TAD	2_4	PD1	0
504	TcEx_II	TAD	2_4	PD1	3.8747
505	TcEx_IV	TAD	2_4	PD1	0
506	TcEx_II	TAD	2_4	PD1	4.6406
507	TcEx_IV	TAD	2_4	PD1	2.19814
508	TcEx_IV	TAD	2_4	PD1	1.97904
509	TcEx_IV	TAD	2_4	PD1	1.47182
510	TcEx_IV	TAD	2_4	PD1	0
511	TcEx_I	TAD	2_4	PD1	0
512	TcEx_I	TAD	2_4	PD1	0.132674
513	TcEx_IV	TAD	2_4	PD1	1.73697
514	Tc_KLRG1	TAD	2_4	PD1	0
515	TcEx_II	TAD	2_4	PD1	2.84613
516	TcEx_II	TAD	2_4	PD1	2.00123
517	TcEx_III	TAD	2_4	PD1	4.73109
518	TcEx_I	TAD	2_4	PD1	0.049275
519	TcEx_I	TAD	2_4	PD1	0.0993228
520	TcEx_IV	TAD	2_4	PD1	0.691426
521	Tc_CM	TAD	2_4	PD1	0
522	TcEx_I	TAD	2_4	PD1	0
523	TcEx_II	TAD	2_4	PD1	0.743003
524	TcEx_I	TAD	2_4	PD1	0.880656
525	TcEx_II	TAD	2_4	PD1	3.16443
526	TcEx_IV	TAD	2_4	PD1	1.79877
527	TcEx_I	TAD	2_4	PD1	0
528	TcEx_I	TAD	2_4	PD1	0.592625
529	TcEx_I	TAD	2_4	PD1	1.11801
530	TcEx_III	TAD	2_4	PD1	3.75666
531	TcEx_I	TAD	2_4	PD1	0.553673
532	Tc_CM	TAD	2_4	PD1	0.563561
533	TcEx_I	TAD	2_4	PD1	0.0238386
534	TcEx_I	TAD	2_4	PD1	0.13546
535	TcEx_II	TAD	2_4	PD1	4.24479
536	Tc_CM	TAD	2_4	PD1	0
537	TcEx_III	TAD	2_4	PD1	3.20071
538	TcEx_IV	TAD	2_4	PD1	0.38812
539	TcEx_II	TAD	2_4	PD1	0
540	TcEx_IV	TAD	2_4	PD1	1.38145
541	TcEx_I	TAD	2_4	PD1	0
542	TcEx_II	TAD	2_4	PD1	4.26921
543	TcEx_I	TAD	2_4	PD1	0.160961
544	TcEx_IV	TAD	2_4	PD1	0.0318225
545	TcEx_IV	TAD	2_4	PD1	0
546	TcEx_I	TAD	2_4	PD1	0.182225
547	TcEx_I	TAD	2_4	PD1	0.406436
548	TcEx_III	TAD	2_4	PD1	4.40069
549	TcEx_I	TAD	2_4	PD1	0
550	TcEx_II	TAD	2_4	PD1	3.90244
551	TcEx_I	TAD	2_4	PD1	0.359233
552	TcEx_I	TAD	2_4	PD1	0
553	TcEx_III	TAD	2_4	PD1	4.15993
554	TcEx_IV	TAD	2_4	PD1	0.143185
555	TcEx_I	TAD	2_4	PD1	0.346884
556	Tc_CM	TAD	2_4	PD1	0.177447
557	TcEx_IV	TAD	2_4	PD1	0
558	TcEx_I	TAD	2_4	PD1	1.15236
559	TcEx_III	TAD	2_4	PD1	4.63271
560	TcEx_IV	TAD	2_4	PD1	0
561	TcEx_II	TAD	2_4	PD1	0.187275
562	TcEx_I	TAD	2_4	PD1	0.326443
563	TcEx_II	TAD	2_4	PD1	0.0740518
564	TcEx_III	TAD	2_4	PD1	5.13796
565	TcEx_III	TAD	2_4	PD1	4.25776
566	TcEx_III	TAD	2_4	PD1	4.87057
567	TcEx_I	TAD	2_4	PD1	0.450641
568	TcEx_I	TAD	2_4	PD1	1.98571
569	TcEx_II	TAD	2_4	PD1	1.33142
570	TcEx_III	TAD	2_4	PD1	2.97671
571	TcEx_IV	TAD	2_4	PD1	0
572	TcEx_I	TAD	2_4	PD1	1.58817
573	TcEx_I	TAD	2_4	PD1	0
574	TcEx_I	TAD	2_4	PD1	0.89212
575	TcEx_III	TAD	2_4	PD1	5.07199
576	TcEx_IV	TAD	2_4	PD1	0
577	TcEx_II	TAD	2_4	PD1	2.33543
578	TcEx_IV	TAD	2_4	PD1	0.106279
579	TcEx_II	TAD	2_4	PD1	1.31061
580	TcEx_II	TAD	2_4	PD1	2.56866
581	TcEx_IV	TAD	2_4	PD1	0
582	TcEx_I	TAD	2_4	PD1	0.541944
583	TcEx_I	TAD	2_4	PD1	0.158488
584	TcEx_I	TAD	2_4	PD1	0
585	TcEx_IV	TAD	2_4	PD1	0
586	TcEx_IV	TAD	2_4	PD1	0
587	TcEx_I	TAD	2_4	PD1	0
588	TcEx_I	TAD	2_4	PD1	0.158309
589	TcEx_I	TAD	2_4	PD1	0.0723772
590	TcEx_IV	TAD	2_4	PD1	0.51603
591	Tc_CM	TAD	2_4	PD1	0
592	TcEx_I	TAD	2_4	PD1	0.00126455
593	TcEx_I	TAD	2_4	PD1	0
594	TcEx_I	TAD	2_4	PD1	1.55307
595	TcEx_IV	TAD	2_4	PD1	0.711055
596	TcEx_III	TAD	2_4	PD1	3.83889
597	TcEx_IV	TAD	2_4	PD1	0
598	TcEx_I	TAD	2_4	PD1	0
599	TcEx_I	TAD	2_4	PD1	0
600	TcEx_IV	TAD	2_4	PD1	0.198179
601	TcEx_I	TAD	2_4	PD1	0
602	TcEx_II	TAD	2_4	PD1	2.04049
603	TcEx_I	TAD	2_4	PD1	0.087689
604	TcEx_I	TAD	2_4	PD1	0
605	TcEx_III	TAD	2_4	PD1	4.53421
606	TcEx_III	TAD	2_4	PD1	3.43195
607	TcEx_I	TAD	2_4	PD1	2.03387
608	TcEx_I	TAD	2_4	PD1	0.034844
609	TcEx_I	TAD	2_4	PD1	0
610	TcEx_I	TAD	2_4	PD1	0.174902
611	TcEx_II	TAD	2_4	PD1	0.00481366
612	TcEx_I	TAD	2_4	PD1	0
613	Klick_Tc	TAD	2_4	PD1	2.11939
614	TcEx_I	TAD	2_4	PD1	0
615	TcEx_I	TAD	2_4	PD1	1.34295
616	TcEx_IV	TAD	2_4	PD1	3.26016
617	TcEx_I	TAD	2_4	PD1	0
618	TcEx_II	TAD	2_4	PD1	3.46329
619	TcEx_I	TAD	2_4	PD1	0
620	TcEx_IV	TAD	2_4	PD1	0
621	TcEx_III	TAD	2_4	PD1	4.02172
622	TcEx_I	TAD	2_4	PD1	0.115044
623	TcEx_I	TAD	2_4	PD1	0
624	TcEx_IV	TAD	2_4	PD1	2.56409
625	TcEx_I	TAD	2_4	PD1	0
626	TcEx_I	TAD	2_4	PD1	0
627	TcEx_I	TAD	2_4	PD1	0.166621
628	TcEx_II	TAD	2_4	PD1	4.12733
629	TcEx_IV	TAD	2_4	PD1	0
630	TcEx_IV	TAD	2_4	PD1	0.169076
631	TcEx_IV	TAD	2_4	PD1	0.542912
632	TcEx_I	TAD	2_4	PD1	0
633	TcEx_IV	TAD	2_4	PD1	1.97461
634	TcEx_IV	TAD	2_4	PD1	0.126259
635	TcEx_IV	TAD	2_4	PD1	0.128553
636	Tc_KLRG1	TAD	2_4	PD1	0
637	TcEx_I	TAD	2_4	PD1	1.00895
638	TcEx_IV	TAD	2_4	PD1	0.186592
639	TcEx_II	TAD	2_4	PD1	1.95126
640	TcEx_III	TAD	2_4	PD1	4.0524
641	TcEx_IV	TAD	2_4	PD1	1.20098
642	TcEx_I	TAD	2_4	PD1	0
643	TcEx_I	TAD	2_4	PD1	0
644	TcEx_II	TAD	2_4	PD1	4.64311
645	TcEx_I	TAD	2_4	PD1	0
646	TcEx_I	TAD	2_4	PD1	1.57277
647	TcEx_I	TAD	2_4	PD1	0
648	TcEx_II	TAD	2_4	PD1	4.03925
649	TcEx_I	TAD	2_4	PD1	0.177511
650	TcEx_I	TAD	2_4	PD1	0.108813
651	TcEx_II	TAD	2_4	PD1	3.44519
652	TcEx_I	TAD	2_4	PD1	0
653	TcEx_IV	TAD	2_4	PD1	1.32988
654	TcEx_I	TAD	2_4	PD1	0.0244404
655	TcEx_I	TAD	2_4	PD1	0
656	TcEx_III	TAD	2_4	PD1	2.78461
657	TcEx_IV	TAD	2_4	PD1	0
658	TcEx_II	TAD	2_4	PD1	4.14282
659	TcEx_IV	TAD	2_4	PD1	0
660	TcEx_III	TAD	2_4	PD1	1.96612
661	TcEx_IV	TAD	2_4	PD1	0
662	TcEx_I	TAD	2_4	PD1	0
663	TcEx_II	TAD	2_4	PD1	0
664	TcEx_I	TAD	2_4	PD1	0
665	TcEx_I	TAD	2_4	PD1	0.0221739
666	TcEx_III	TAD	2_4	PD1	3.95233
667	TcEx_I	TAD	2_4	PD1	0
668	TcEx_IV	TAD	2_4	PD1	0.170915
669	TcEx_II	TAD	2_4	PD1	0
670	TcEx_I	TAD	2_4	PD1	0.820273
671	TcEx_I	TAD	2_4	PD1	0
672	TcEx_IV	TAD	2_4	PD1	0.0948311
673	TcEx_II	TAD	2_4	PD1	2.40912
674	TcEx_II	TAD	2_4	PD1	4.34028
675	TcEx_IV	TAD	2_4	PD1	0
676	TcEx_I	TAD	2_4	PD1	0.576381
677	TcEx_I	TAD	2_4	PD1	0.883079
678	TcEx_III	TAD	2_4	PD1	2.96431
679	TcEx_I	TAD	2_4	PD1	0
680	TcEx_I	TAD	2_4	PD1	1.00297
681	TcEx_IV	TAD	2_4	PD1	0.659887
682	TcEx_I	TAD	2_4	PD1	0
683	TcEx_I	TAD	2_4	PD1	0
684	TcEx_I	TAD	2_4	PD1	0
685	TcEx_IV	TAD	2_4	PD1	0
686	TcEx_I	TAD	2_4	PD1	0.609181
687	TcEx_I	TAD	2_4	PD1	0
688	Tc_CM	TAD	2_4	PD1	0.284694
689	TcEx_IV	CLIST	3_3	PD1	0.113697
690	TcEx_IV	CLIST	3_3	PD1	0
691	Tc_KLRG1	CLIST	3_3	PD1	0.307327
692	TcEx_II	CLIST	3_3	PD1	2.41672
693	Tc_CM	CLIST	3_3	PD1	0.148361
694	Tc_KLRG1	CLIST	3_3	PD1	1.28883
695	Tc_KLRG1	CLIST	3_3	PD1	0
696	TcEx_II	CLIST	3_3	PD1	3.01921
697	Tc_KLRG1	CLIST	3_3	PD1	0
698	TcEx_IV	CLIST	3_3	PD1	0.406501
699	TcEx_I	CLIST	3_3	PD1	0.297487
700	Tc_KLRG1	CLIST	3_3	PD1	0.684061
701	TcEx_II	CLIST	3_3	PD1	3.69302
702	TcEx_I	CLIST	3_3	PD1	0
703	TcEx_IV	CLIST	3_3	PD1	0
704	Tc_KLRG1	CLIST	3_3	PD1	0
705	TcEx_IV	CLIST	3_3	PD1	1.35792
706	TcEx_III	CLIST	3_3	PD1	3.00336
707	Tc_KLRG1	CLIST	3_3	PD1	1.40858
708	TcEx_IV	CLIST	3_3	PD1	0.604161
709	TcEx_IV	CLIST	3_3	PD1	0
710	TcEx_IV	CLIST	3_3	PD1	0
711	TcEx_II	CLIST	3_3	PD1	2.51199
712	Tc_KLRG1	CLIST	3_3	PD1	0.902372
713	TcEx_IV	CLIST	3_3	PD1	0.605057
714	TcEx_IV	CLIST	3_3	PD1	0.0530418
715	TcEx_II	CLIST	3_3	PD1	2.19419
716	Tc_KLRG1	CLIST	3_3	PD1	2.12325
717	TcEx_IV	CLIST	3_3	PD1	1.65478
718	TcEx_IV	CLIST	3_3	PD1	1.30212
719	TcEx_III	CLIST	3_3	PD1	1.62168
720	TcEx_I	CLIST	3_3	PD1	0.109111
721	Tc_KLRG1	CLIST	3_3	PD1	1.39515
722	TcEx_IV	CLIST	3_3	PD1	0
723	TcEx_IV	CLIST	3_3	PD1	1.77635
724	TcEx_IV	CLIST	3_3	PD1	0.991857
725	TcEx_IV	CLIST	3_3	PD1	0.398136
726	TcEx_II	CLIST	3_3	PD1	2.50723
727	TcEx_IV	CLIST	3_3	PD1	0.418754
728	Tc_KLRG1	CLIST	3_3	PD1	0.846254
729	TcEx_II	CLIST	3_3	PD1	1.97695
730	TcEx_IV	CLIST	3_3	PD1	1.16197
731	TcEx_I	CLIST	3_3	PD1	0.0847342
732	Tc_KLRG1	CLIST	3_3	PD1	0.0104712
733	TcEx_IV	CLIST	3_3	PD1	0.0780122
734	Tc_KLRG1	CLIST	3_3	PD1	0
735	TcEx_II	CLIST	3_3	PD1	1.01912
736	TcEx_II	CLIST	3_3	PD1	1.49408
737	TcEx_II	CLIST	3_3	PD1	0.873644
738	TcEx_IV	CLIST	3_3	PD1	0.111581
739	Tc_KLRG1	CLIST	3_3	PD1	0.3843
740	TcEx_IV	CLIST	3_3	PD1	0
741	TcEx_IV	CLIST	3_3	PD1	0.129729
742	TcEx_IV	CLIST	3_3	PD1	0.206709
743	TcEx_IV	CLIST	3_3	PD1	0
744	TcEx_IV	CLIST	3_3	PD1	1.41046
745	TcEx_IV	CLIST	3_3	PD1	0.342878
746	TcEx_IV	CLIST	3_3	PD1	0
747	Tc_KLRG1	CLIST	3_3	PD1	0.0657978
748	TcEx_IV	CLIST	3_3	PD1	0.483875
749	TcEx_IV	CLIST	3_3	PD1	0.0106486
750	Tc_KLRG1	CLIST	3_3	PD1	0.380334
751	TcEx_II	CLIST	3_3	PD1	2.66806
752	TcEx_I	CLIST	3_3	PD1	2.64035
753	TcEx_I	CLIST	3_3	PD1	0
754	TcEx_I	CLIST	3_3	PD1	0
755	Tc_KLRG1	CLIST	3_3	PD1	0.0746499
756	Tc_CM	CLIST	3_3	PD1	0.479431
757	TcEx_III	CLIST	3_3	PD1	3.37244
758	Tc_KLRG1	CLIST	3_3	PD1	0.87541
759	TcEx_II	CLIST	3_3	PD1	1.80556
760	TcEx_II	CLIST	3_3	PD1	1.57725
761	TcEx_IV	CLIST	3_3	PD1	1.88834
762	Tc_KLRG1	CLIST	3_3	PD1	0.11881
763	TcEx_IV	CLIST	3_3	PD1	0
764	TcEx_II	CLIST	3_3	PD1	3.22101
765	TcEx_IV	CLIST	3_3	PD1	0
766	TcEx_II	CLIST	3_3	PD1	0
767	TcEx_IV	CLIST	3_3	PD1	0
768	TcEx_II	CLIST	3_3	PD1	3.16937
769	TcEx_IV	CLIST	3_3	PD1	0.802126
770	TcEx_IV	CLIST	3_3	PD1	0
771	TcEx_I	CLIST	3_3	PD1	0.0395678
772	TcEx_IV	CLIST	3_3	PD1	0
773	TcEx_II	CLIST	3_3	PD1	2.70102
774	TcEx_I	CLIST	3_3	PD1	0
775	TcEx_II	CLIST	3_3	PD1	3.2736
776	TcEx_IV	CLIST	3_3	PD1	1.21181
777	TcEx_II	CLIST	3_3	PD1	1.3041
778	TcEx_IV	CLIST	3_3	PD1	0
779	TcEx_II	CLIST	3_3	PD1	2.45071
780	TcEx_IV	CLIST	3_3	PD1	0
781	TcEx_IV	CLIST	3_3	PD1	1.08237
782	TcEx_II	CLIST	3_3	PD1	2.68019
783	TcEx_IV	CLIST	3_3	PD1	0
784	Tc_KLRG1	CLIST	3_3	PD1	0
785	Tc_KLRG1	CLIST	3_3	PD1	0.1825
786	TcEx_IV	CLIST	3_3	PD1	0.704634
787	TcEx_II	CLIST	3_3	PD1	1.85635
788	TcEx_I	CLIST	3_3	PD1	0
789	TcEx_IV	CLIST	3_3	PD1	0
790	TcEx_IV	CLIST	3_3	PD1	0.386116
791	TcEx_I	CLIST	3_3	PD1	0.791354
792	Tc_KLRG1	CLIST	3_3	PD1	0
793	TcEx_IV	CLIST	3_3	PD1	0.752701
794	TcEx_II	CLIST	3_3	PD1	0
795	TcEx_II	CLIST	3_3	PD1	1.75488
796	Tc_KLRG1	CLIST	3_3	PD1	0.966856
797	TcEx_IV	CLIST	3_3	PD1	0
798	TcEx_IV	CLIST	3_3	PD1	0.365743
799	TcEx_IV	CLIST	3_3	PD1	0
800	TcEx_IV	CLIST	3_3	PD1	1.14967
801	Tc_KLRG1	CLIST	3_3	PD1	0.706043
802	TcEx_IV	CLIST	3_3	PD1	2.14422
803	TcEx_I	CLIST	3_3	PD1	0
804	TcEx_IV	CLIST	3_3	PD1	0.0454194
805	TcEx_I	CLIST	3_3	PD1	0.0147303
806	TcEx_I	CLIST	3_3	PD1	1.33762
807	TcEx_IV	CLIST	3_3	PD1	0.676765
808	TcEx_II	CLIST	3_3	PD1	1.30122
809	TcEx_II	CLIST	3_3	PD1	1.50765
810	TcEx_II	CLIST	3_3	PD1	1.32579
811	Tc_KLRG1	CLIST	3_3	PD1	0.0723489
812	TcEx_III	CLIST	3_3	PD1	4.54216
813	TcEx_I	CLIST	3_3	PD1	0.303089
814	TcEx_IV	CLIST	3_3	PD1	1.26077
815	TcEx_II	CLIST	3_3	PD1	3.20995
816	TcEx_IV	CLIST	3_3	PD1	0.0149078
817	TcEx_I	CLIST	3_3	PD1	0.721049
818	TcEx_IV	CLIST	3_3	PD1	2.66087
819	TcEx_II	CLIST	3_3	PD1	2.90246
820	TcEx_I	CLIST	3_3	PD1	0.0326506
821	Tc_KLRG1	CLIST	3_3	PD1	2.98899
822	TcEx_II	CLIST	3_3	PD1	2.95953
823	TcEx_II	CLIST	3_3	PD1	1.39083
824	Tc_KLRG1	CLIST	3_3	PD1	0.0882706
825	TcEx_III	CLIST	3_3	PD1	3.96963
826	Tc_KLRG1	CLIST	3_3	PD1	0.0640267
827	TcEx_I	CLIST	3_3	PD1	0.350241
828	Tc_KLRG1	CLIST	3_3	PD1	0
829	Tc_KLRG1	CLIST	3_3	PD1	0.165192
830	Tc_KLRG1	CLIST	3_3	PD1	0.263687
831	Tc_KLRG1	CLIST	3_3	PD1	2.12881
832	TcEx_IV	CLIST	3_3	PD1	0.10717
833	TcEx_II	CLIST	3_3	PD1	1.82609
834	TcEx_IV	CLIST	3_3	PD1	0.648868
835	TcEx_II	CLIST	3_3	PD1	1.28291
836	TcEx_IV	CLIST	3_3	PD1	0
837	TcEx_IV	CLIST	3_3	PD1	0.554366
838	TcEx_IV	CLIST	3_3	PD1	0.606305
839	Tc_KLRG1	CLIST	3_3	PD1	0
840	TcEx_IV	CLIST	3_3	PD1	0.234988
841	Tc_KLRG1	CLIST	3_3	PD1	0.000353438
842	Tc_KLRG1	CLIST	3_3	PD1	2.11257
843	Tc_KLRG1	CLIST	3_3	PD1	1.01852
844	TcEx_IV	CLIST	3_3	PD1	0
845	TcEx_I	CLIST	3_3	PD1	0
846	TcEx_IV	CLIST	3_3	PD1	0
847	TcEx_IV	CLIST	3_3	PD1	0
848	Tc_KLRG1	CLIST	3_3	PD1	0.196135
849	TcEx_IV	CLIST	3_3	PD1	0
850	TcEx_I	CLIST	3_3	PD1	0
851	TcEx_I	CLIST	3_3	PD1	0
852	TcEx_II	CLIST	3_3	PD1	2.5439
853	TcEx_IV	CLIST	3_3	PD1	0.41543
854	Tc_KLRG1	CLIST	3_3	PD1	0.866715
855	TcEx_IV	CLIST	3_3	PD1	0.00353437
856	TcEx_II	CLIST	3_3	PD1	2.91223
857	TcEx_II	CLIST	3_3	PD1	1.67478
858	TcEx_IV	CLIST	3_3	PD1	0.0457542
859	Tc_KLRG1	CLIST	3_3	PD1	0
860	TcEx_IV	CLIST	3_3	PD1	0.369038
861	TcEx_IV	CLIST	3_3	PD1	1.0932
862	Tc_KLRG1	CLIST	3_3	PD1	2.23047
863	TcEx_I	CLIST	3_3	PD1	0
864	TcEx_IV	CLIST	3_3	PD1	0
865	TcEx_IV	CLIST	3_3	PD1	2.21214
866	TcEx_II	CLIST	3_3	PD1	1.19181
867	TcEx_II	CLIST	3_3	PD1	2.97763
868	TcEx_IV	CLIST	3_3	PD1	1.68579
869	TcEx_I	CLIST	3_3	PD1	0.0192612
870	Tc_KLRG1	CLIST	3_3	PD1	0.398966
871	Tc_KLRG1	CLIST	3_3	PD1	0.799534
872	Tc_KLRG1	CLIST	3_3	PD1	0
873	TcEx_I	CLIST	3_3	PD1	1.48799
874	TcEx_IV	CLIST	3_3	PD1	0.15594
875	Tc_KLRG1	CLIST	3_3	PD1	0.127949
876	TcEx_III	CLIST	3_3	PD1	2.64227
877	Tc_KLRG1	CLIST	3_3	PD1	0.918405
878	TcEx_IV	CLIST	3_3	PD1	0.389628
879	TcEx_I	CLIST	3_3	PD1	0.00229734
880	TcEx_IV	CLIST	3_3	PD1	0
881	TcEx_I	CLIST	3_3	PD1	0.275709
882	TcEx_IV	CLIST	3_3	PD1	0
883	TcEx_II	CLIST	3_3	PD1	1.42447
884	TcEx_IV	CLIST	3_3	PD1	0.373663
885	TcEx_IV	CLIST	3_3	PD1	0
886	TcEx_IV	CLIST	3_3	PD1	1.35415
887	Tc_KLRG1	CLIST	3_3	PD1	0
888	Tc_CM	CLIST	3_3	PD1	0
889	TcEx_IV	CLIST	3_3	PD1	0.253347
890	TcEx_IV	CLIST	3_3	PD1	0.0579314
891	Tc_KLRG1	CLIST	3_3	PD1	0
892	TcEx_IV	CLIST	3_3	PD1	0.287265
893	TcEx_IV	CLIST	3_3	PD1	0.80257
894	TcEx_IV	CLIST	3_3	PD1	0
895	TcEx_IV	CLIST	3_3	PD1	1.61615
896	TcEx_IV	CLIST	3_3	PD1	0.403377
897	TcEx_II	CLIST	3_3	PD1	2.17698
898	TcEx_IV	CLIST	3_3	PD1	0.139858
899	Tc_KLRG1	CLIST	3_3	PD1	0
900	Tc_KLRG1	CLIST	3_3	PD1	1.88135
901	TcEx_IV	CLIST	3_3	PD1	0
902	TcEx_IV	CLIST	3_3	PD1	0.823268
903	TcEx_I	CLIST	3_3	PD1	0
904	TcEx_IV	CLIST	3_3	PD1	0.00653855
905	TcEx_IV	CLIST	3_3	PD1	0
906	TcEx_II	CLIST	3_3	PD1	2.94424
907	TcEx_IV	CLIST	3_3	PD1	1.01524
908	Tc_KLRG1	CLIST	3_3	PD1	0.251121
909	TcEx_IV	CLIST	3_3	PD1	0
910	TcEx_III	CLIST	3_3	PD1	2.88481
911	Tc_KLRG1	CLIST	3_3	PD1	0.25694
912	TcEx_I	CLIST	3_3	PD1	0
913	TcEx_IV	CLIST	3_3	PD1	0.0602247
914	Tc_KLRG1	CLIST	3_3	PD1	0.0732727
915	TcEx_IV	CLIST	3_3	PD1	0
916	TcEx_IV	CLIST	3_3	PD1	0.111104
917	TcEx_II	CLIST	3_3	PD1	2.08399
918	Tc_KLRG1	CLIST	3_3	PD1	0
919	TcEx_IV	CLIST	3_3	PD1	0.157686
920	TcEx_IV	CLIST	3_3	PD1	1.05756
921	TcEx_I	CLIST	3_3	PD1	0
922	TcEx_IV	CLIST	3_3	PD1	1.43113
923	TcEx_IV	CLIST	3_3	PD1	0.014137
924	TcEx_IV	CLIST	3_3	PD1	0
925	TcEx_IV	CLIST	3_3	PD1	0.411853
926	TcEx_II	CLIST	3_3	PD1	2.76326
927	Tc_KLRG1	CLIST	3_3	PD1	0
928	TcEx_II	CLIST	3_3	PD1	2.08935
929	TcEx_I	CLIST	3_3	PD1	0
930	TcEx_IV	CLIST	3_3	PD1	0.106712
931	TcEx_I	CLIST	3_3	PD1	0.653521
932	TcEx_I	CLIST	3_3	PD1	1.51136
933	TcEx_I	CLIST	3_3	PD1	0.204623
934	Tc_KLRG1	CLIST	3_3	PD1	0.962586
935	TcEx_II	CLIST	3_3	PD1	0.0989776
936	TcEx_IV	CLIST	3_3	PD1	0
937	TcEx_IV	CLIST	3_3	PD1	0.0489316
938	TcEx_IV	CLIST	3_3	PD1	0.502706
939	TcEx_IV	CLIST	3_3	PD1	0.756233
940	TcEx_IV	CLIST	3_3	PD1	0
941	TcEx_III	CLIST	3_3	PD1	2.63755
942	TcEx_IV	CLIST	3_3	PD1	1.77363
943	TcEx_IV	CLIST	3_3	PD1	0
944	TcEx_IV	CLIST	3_3	PD1	0.57076
945	TcEx_IV	CLIST	3_3	PD1	0.572425
946	TcEx_IV	CLIST	3_3	PD1	0.123039
947	Tc_KLRG1	CLIST	3_3	PD1	0
948	TcEx_III	CLIST	3_3	PD1	3.23508
949	TcEx_IV	CLIST	3_3	PD1	0
950	Tc_KLRG1	CLIST	3_3	PD1	0.176334
951	TcEx_IV	CLIST	3_3	PD1	0.335782
952	TcEx_I	CLIST	3_3	PD1	0.26463
953	Tc_KLRG1	CLIST	3_3	PD1	0
954	TcEx_IV	CLIST	3_3	PD1	0
955	Tc_KLRG1	CLIST	3_3	PD1	0.314139
956	TcEx_II	CLIST	3_3	PD1	3.04776
957	TcEx_IV	CLIST	3_3	PD1	0.574692
958	Tc_KLRG1	CLIST	3_3	PD1	1.36522
959	TcEx_II	CLIST	3_3	PD1	1.12837
960	TcEx_IV	CLIST	3_3	PD1	1.25441
961	TcEx_IV	CLIST	3_3	PD1	0.104252
962	TcEx_III	CLIST	3_3	PD1	2.39222
963	TcEx_IV	CLIST	3_3	PD1	0
964	TcEx_IV	CLIST	3_3	PD1	0.526519
965	TcEx_II	CLIST	3_3	PD1	1.51899
966	TcEx_IV	CLIST	3_3	PD1	1.29617
967	TcEx_IV	CLIST	3_3	PD1	1.63165
968	TcEx_II	CLIST	3_3	PD1	2.05763
969	TcEx_IV	CLIST	3_3	PD1	0.0528144
970	TcEx_II	CLIST	3_3	PD1	0.827035
971	TcEx_IV	CLIST	3_3	PD1	0
972	TcEx_IV	CLIST	3_3	PD1	0.947661
973	TcEx_IV	CLIST	3_3	PD1	0
974	TcEx_III	CLIST	3_3	PD1	3.16728
975	TcEx_II	CLIST	3_3	PD1	1.06852
976	TcEx_I	CLIST	3_3	PD1	0.288388
977	TcEx_II	CLIST	3_3	PD1	1.1215
978	TcEx_IV	CLIST	3_3	PD1	0
979	Tc_KLRG1	CLIST	3_3	PD1	0
980	TcEx_II	CLIST	3_3	PD1	2.51203
981	TcEx_IV	CLIST	3_3	PD1	0.105156
982	TcEx_II	CLIST	3_3	PD1	2.0009
983	Tc_KLRG1	CLIST	3_3	PD1	0.687188
984	TcEx_II	CLIST	3_3	PD1	3.21044
985	TcEx_IV	CLIST	3_3	PD1	0.282116
986	TcEx_IV	CLIST	3_3	PD1	0
987	Tc_KLRG1	CLIST	3_3	PD1	0
988	TcEx_IV	CLIST	3_3	PD1	0
989	TcEx_IV	CLIST	3_3	PD1	0.00247051
990	TcEx_II	CLIST	3_3	PD1	0.488866
991	TcEx_I	CLIST	3_3	PD1	0
992	TcEx_IV	CLIST	3_3	PD1	0
993	TcEx_II	CLIST	3_3	PD1	2.04888
994	TcEx_IV	CLIST	3_3	PD1	0
995	TcEx_II	CLIST	3_3	PD1	2.47905
996	TcEx_III	CLIST	3_3	PD1	2.78493
997	TcEx_IV	CLIST	3_3	PD1	0
998	TcEx_IV	CLIST	3_3	PD1	0
999	Tc_KLRG1	CLIST	3_3	PD1	0
1000	Tc_KLRG1	CLIST	3_3	PD1	0.12549
1001	Tc_KLRG1	CLIST	3_3	PD1	2.46001
1002	TcEx_IV	CLIST	3_3	PD1	0
1003	TcEx_IV	CLIST	3_3	PD1	0.342322
1004	Tc_KLRG1	CLIST	3_3	PD1	0
1005	TcEx_II	CLIST	3_3	PD1	2.14122
1006	TcEx_IV	CLIST	3_3	PD1	0.278721
1007	Tc_KLRG1	CLIST	3_3	PD1	0
1008	TcEx_II	CLIST	3_3	PD1	2.48063
1009	TcEx_I	CLIST	3_3	PD1	0.0754554
1010	TcEx_IV	CLIST	3_3	PD1	0.254187
1011	Tc_KLRG1	CLIST	3_3	PD1	0.110068
1012	Tc_KLRG1	CLIST	3_3	PD1	0
1013	TcEx_IV	CLIST	3_3	PD1	0.22847
1014	TcEx_I	CLIST	3_3	PD1	0.226406
1015	TcEx_III	CLIST	3_3	PD1	3.64839
1016	TcEx_IV	CLIST	3_3	PD1	0.114452
1017	TcEx_IV	CLIST	3_3	PD1	0
1018	TcEx_IV	CLIST	3_3	PD1	0.0217035
1019	TcEx_IV	CLIST	3_3	PD1	2.72647
1020	Tc_KLRG1	CLIST	3_3	PD1	0.0673586
1021	TcEx_IV	CLIST	3_3	PD1	0
1022	Tc_KLRG1	CLIST	3_3	PD1	0
1023	Tc_CM	CLIST	3_3	PD1	0.212623
1024	Tc_KLRG1	CLIST	3_3	PD1	2.3985
1025	TcEx_IV	CLIST	3_3	PD1	0.109367
1026	TcEx_IV	CLIST	3_3	PD1	0
1027	TcEx_IV	CLIST	3_3	PD1	0.0805573
1028	TcEx_IV	CLIST	3_3	PD1	0.235515
1029	TcEx_I	CLIST	3_3	PD1	0.843844
1030	TcEx_IV	CLIST	3_3	PD1	0
1031	Tc_KLRG1	CLIST	3_3	PD1	0
1032	TcEx_I	CLIST	3_3	PD1	1.60151
1033	Tc_KLRG1	CLIST	3_3	PD1	2.9151
1034	TcEx_I	CLIST	3_3	PD1	2.3596
1035	TcEx_IV	CLIST	3_3	PD1	0
1036	Tc_KLRG1	CLIST	3_3	PD1	0.490595
1037	TcEx_IV	CLIST	3_3	PD1	0.62868
1038	Tc_KLRG1	CLIST	3_3	PD1	0.21383
1039	TcEx_IV	CLIST	3_3	PD1	0
1040	Tc_KLRG1	CLIST	3_3	PD1	0.951233
1041	Tc_KLRG1	CLIST	3_3	PD1	0.811335
1042	TcEx_IV	CLIST	3_3	PD1	0.562898
1043	TcEx_II	CLIST	3_3	PD1	1.28943
1044	TcEx_IV	CLIST	3_3	PD1	0.689029
1045	TcEx_II	CLIST	3_3	PD1	1.66761
1046	TcEx_IV	CLIST	3_3	PD1	0
1047	TcEx_IV	CLIST	3_3	PD1	1.14212
1048	Tc_KLRG1	CLIST	3_3	PD1	0.115504
1049	TcEx_I	CLIST	3_3	PD1	0.715284
1050	TcEx_IV	CLIST	3_3	PD1	0.428139
1051	Tc_KLRG1	CLIST	3_3	PD1	0
1052	TcEx_I	CLIST	3_3	PD1	0.0573197
1053	Tc_KLRG1	CLIST	3_3	PD1	0.958332
1054	TcEx_I	CLIST	3_3	PD1	0.149613
1055	TcEx_IV	CLIST	3_3	PD1	0
1056	Tc_KLRG1	CLIST	3_3	PD1	0
1057	Tc_KLRG1	CLIST	3_3	PD1	1.68515
1058	TcEx_IV	CLIST	3_3	PD1	1.36531
1059	TcEx_IV	CLIST	3_3	PD1	1.83228
1060	TcEx_I	CLIST	3_3	PD1	0.48288
1061	TcEx_II	CLIST	3_3	PD1	2.13284
1062	TcEx_II	CLIST	3_3	PD1	1.65883
1063	TcEx_IV	CLIST	3_3	PD1	0
1064	TcEx_IV	CLIST	3_3	PD1	0
1065	Tc_KLRG1	CLIST	3_3	PD1	0.984506
1066	Tc_KLRG1	CLIST	3_3	PD1	0
1067	Tc_KLRG1	CLIST	3_3	PD1	0.704524
1068	TcEx_IV	CLIST	3_3	PD1	0
1069	Tc_KLRG1	CLIST	3_3	PD1	0
1070	TcEx_IV	CLIST	3_3	PD1	0
1071	Tc_KLRG1	CLIST	3_3	PD1	0
1072	TcEx_IV	CLIST	3_3	PD1	0
1073	TcEx_I	CLIST	3_3	PD1	0
1074	Tc_KLRG1	CLIST	3_3	PD1	0.921491
1075	Tc_KLRG1	CLIST	3_3	PD1	0
1076	TcEx_IV	CLIST	3_3	PD1	0
1077	TcEx_IV	CLIST	3_3	PD1	0.0426915
1078	TcEx_I	CLIST	3_3	PD1	1.91826
1079	TcEx_IV	CLIST	3_3	PD1	0
1080	TcEx_IV	CLIST	3_3	PD1	0.23208
1081	TcEx_IV	CLIST	3_3	PD1	0
1082	Tc_KLRG1	CLIST	3_3	PD1	0.0282306
1083	TcEx_II	CLIST	3_3	PD1	2.18169
1084	TcEx_IV	CLIST	3_3	PD1	0
1085	TcEx_IV	CLIST	3_3	PD1	1.20361
1086	Tc_CM	CLIST	3_3	PD1	0
1087	TcEx_I	CLIST	3_3	PD1	0
1088	TcEx_IV	CLIST	3_3	PD1	0
1089	TcEx_IV	CLIST	3_3	PD1	0.303599
1090	TcEx_IV	CLIST	3_3	PD1	0
1091	TcEx_I	CLIST	3_3	PD1	0
1092	TcEx_I	CLIST	3_3	PD1	0.72943
1093	TcEx_IV	CLIST	3_3	PD1	0
1094	TcEx_IV	CLIST	3_3	PD1	0
1095	Tc_KLRG1	CLIST	3_3	PD1	0.680232
1096	TcEx_II	CLIST	3_3	PD1	1.60628
1097	TcEx_IV	CLIST	3_3	PD1	0.645453
1098	TcEx_II	CLIST	3_3	PD1	2.9628
1099	TcEx_IV	CLIST	3_3	PD1	1.19444
1100	TcEx_II	CLIST	3_3	PD1	1.69685
1101	TcEx_IV	CLIST	3_3	PD1	0.258799
1102	TcEx_IV	CLIST	3_3	PD1	0.340323
1103	TcEx_IV	CLIST	3_3	PD1	0.530613
1104	Tc_KLRG1	CLIST	3_3	PD1	0.997747
1105	TcEx_IV	CLIST	3_3	PD1	0.29938
1106	TcEx_IV	CLIST	3_3	PD1	0
1107	TcEx_IV	CLIST	3_3	PD1	1.63198
1108	TcEx_IV	CLIST	3_3	PD1	0.789306
1109	Klick_Tc	CLIST	3_3	PD1	0.672818
1110	TcEx_IV	CLIST	3_3	PD1	0.395643
1111	TcEx_II	CLIST	3_3	PD1	1.9118
1112	TcEx_IV	CLIST	3_3	PD1	0.846403
1113	TcEx_I	CLIST	3_3	PD1	0.0773908
1114	TcEx_IV	CLIST	3_3	PD1	0
1115	Tc_KLRG1	CLIST	3_3	PD1	0
1116	TcEx_IV	CLIST	3_3	PD1	0
1117	TcEx_IV	CLIST	3_3	PD1	2.08293
1118	TcEx_II	CLIST	3_3	PD1	2.37761
1119	TcEx_IV	CLIST	3_3	PD1	0.247446
1120	TcEx_IV	CLIST	3_3	PD1	0.12659
1121	TcEx_I	CLIST	3_3	PD1	0.158525
1122	Tc_KLRG1	CLIST	3_3	PD1	0.0493411
1123	TcEx_III	CLIST	3_3	PD1	2.76039
1124	TcEx_II	CLIST	3_3	PD1	4.1776
1125	TcEx_IV	CLIST	3_3	PD1	0
1126	TcEx_IV	CLIST	3_3	PD1	0.844824
1127	TcEx_II	CLIST	3_3	PD1	0
1128	Tc_KLRG1	CLIST	3_3	PD1	0
1129	TcEx_IV	CLIST	3_3	PD1	0.169831
1130	TcEx_IV	CLIST	3_3	PD1	0
1131	TcEx_IV	CLIST	3_3	PD1	0.214483
1132	TcEx_I	CLIST	3_3	PD1	1.27714
1133	TcEx_IV	CLIST	3_3	PD1	0.391018
1134	Tc_KLRG1	CLIST	3_3	PD1	0
1135	TcEx_I	CLIST	3_3	PD1	0
1136	TcEx_IV	CLIST	3_3	PD1	0.342162
1137	TcEx_IV	CLIST	3_3	PD1	0
1138	TcEx_IV	CLIST	3_3	PD1	0.212932
1139	TcEx_I	CLIST	3_3	PD1	1.02273
1140	TcEx_IV	CLIST	3_3	PD1	1.14682
1141	TcEx_IV	CLIST	3_3	PD1	0
1142	TcEx_IV	CLIST	3_3	PD1	1.97124
1143	TcEx_I	CLIST	3_3	PD1	2.53479
1144	TcEx_IV	CLIST	3_3	PD1	0
1145	Tc_KLRG1	CLIST	3_3	PD1	0.104701
1146	TcEx_IV	CLIST	3_3	PD1	0.325471
1147	Tc_KLRG1	CLIST	3_3	PD1	0
1148	Tc_KLRG1	CLIST	3_3	PD1	0
1149	Tc_KLRG1	CLIST	3_3	PD1	0.298079
1150	Tc_KLRG1	CLIST	3_3	PD1	0
1151	Tc_KLRG1	CLIST	3_3	PD1	1.96666
1152	TcEx_IV	CLIST	3_3	PD1	0.842264
1153	Tc_KLRG1	CLIST	3_3	PD1	0.583809
1154	Tc_KLRG1	CLIST	3_3	PD1	0
1155	Tc_KLRG1	CLIST	3_3	PD1	0
1156	TcEx_IV	CLIST	3_3	PD1	0.0361315
1157	TcEx_IV	CLIST	3_3	PD1	0.470267
1158	TcEx_IV	CLIST	3_3	PD1	0.651115
1159	Tc_KLRG1	CLIST	3_3	PD1	0.129038
1160	TcEx_IV	CLIST	3_3	PD1	0.654725
1161	TcEx_III	CLIST	3_3	PD1	4.51385
1162	TcEx_I	CLIST	3_3	PD1	0.455963
1163	TcEx_IV	CLIST	3_3	PD1	0
1164	TcEx_IV	CLIST	3_3	PD1	0
1165	TcEx_IV	CLIST	3_3	PD1	0
1166	TcEx_II	CLIST	3_3	PD1	1.63398
1167	TcEx_IV	CLIST	3_3	PD1	0.0149841
1168	Klick_Tc	CLIST	3_3	PD1	0.973772
1169	TcEx_IV	CLIST	3_3	PD1	1.7812
1170	Tc_KLRG1	CLIST	3_3	PD1	2.01265
1171	TcEx_IV	CLIST	3_3	PD1	0
1172	TcEx_IV	CLIST	3_3	PD1	0.844951
1173	TcEx_II	CLIST	3_3	PD1	2.33092
1174	TcEx_IV	CLIST	3_3	PD1	0
1175	Tc_KLRG1	CLIST	3_3	PD1	0
1176	TcEx_I	CLIST	3_3	PD1	0
1177	TcEx_I	CLIST	3_3	PD1	0
1178	Tc_CM	CLIST	3_3	PD1	0
1179	Klick_Tc	CLIST	3_3	PD1	0.880191
1180	TcEx_II	CLIST	3_3	PD1	1.55401
1181	TcEx_I	CLIST	3_3	PD1	0
1182	TcEx_II	CLIST	3_3	PD1	2.73871
1183	TcEx_I	CLIST	3_3	PD1	0
1184	Tc_KLRG1	CLIST	3_3	PD1	0
1185	TcEx_III	CLIST	3_3	PD1	4.28994
1186	TcEx_IV	CLIST	3_3	PD1	1.7625
1187	TcEx_IV	CLIST	3_3	PD1	0.746786
1188	TcEx_IV	CLIST	3_3	PD1	0.0632458
1189	TcEx_IV	CLIST	3_3	PD1	1.03413
1190	TcEx_IV	CLIST	3_3	PD1	0.64024
1191	Tc_KLRG1	CLIST	3_3	PD1	0
1192	TcEx_IV	CLIST	3_3	PD1	0.456282
1193	Tc_KLRG1	CLIST	3_3	PD1	1.49027
1194	TcEx_IV	CLIST	3_3	PD1	0
1195	TcEx_IV	CLIST	3_3	PD1	0
1196	Tc_KLRG1	CLIST	3_3	PD1	0
1197	TcEx_IV	CLIST	3_3	PD1	0.145105
1198	TcEx_IV	CLIST	3_3	PD1	0
1199	Tc_KLRG1	CLIST	3_3	PD1	0.828751
1200	TcEx_IV	CLIST	3_3	PD1	0.248301
1201	TcEx_IV	CLIST	3_3	PD1	0.172263
1202	TcEx_IV	CLIST	3_3	PD1	0.633829
1203	TcEx_II	CLIST	3_3	PD1	2.05328
1204	TcEx_IV	CLIST	3_3	PD1	1.30455
1205	TcEx_IV	CLIST	3_3	PD1	0
1206	Tc_KLRG1	CLIST	3_3	PD1	0
1207	Tc_KLRG1	CLIST	3_3	PD1	0.446698
1208	TcEx_IV	CLIST	3_3	PD1	0
1209	Tc_KLRG1	CLIST	3_3	PD1	1.2948
1210	TcEx_III	CLIST	3_3	PD1	3.96974
1211	Tc_KLRG1	CLIST	3_3	PD1	1.75973
1212	Tc_KLRG1	CLIST	3_3	PD1	0.162528
1213	Tc_KLRG1	CLIST	3_3	PD1	0.431284
1214	TcEx_I	CLIST	3_3	PD1	0.0679954
1215	TcEx_IV	CLIST	3_3	PD1	0
1216	Tc_KLRG1	CLIST	3_3	PD1	1.50177
1217	Tc_KLRG1	CLIST	3_3	PD1	1.64833
1218	TcEx_II	CLIST	3_3	PD1	1.36917
1219	TcEx_I	CLIST	3_3	PD1	0
1220	TcEx_IV	CLIST	3_3	PD1	0
1221	Tc_KLRG1	CLIST	3_3	PD1	0.614973
1222	Tc_KLRG1	CLIST	3_3	PD1	0.233188
1223	TcEx_IV	CLIST	3_3	PD1	1.36591
1224	TcEx_IV	CLIST	3_3	PD1	1.93384
1225	TcEx_III	CLIST	3_3	PD1	3.60654
1226	Tc_KLRG1	CLIST	3_3	PD1	0.669313
1227	TcEx_II	CLIST	3_3	PD1	1.97897
1228	Tc_KLRG1	CLIST	3_3	PD1	0.32351
1229	Tc_KLRG1	CLIST	3_3	PD1	0
1230	TcEx_IV	CLIST	3_3	PD1	0.337417
1231	TcEx_IV	CLIST	3_3	PD1	0.107106
1232	TcEx_IV	CLIST	3_3	PD1	0.028636
1233	TcEx_IV	CLIST	3_3	PD1	2.23312
1234	TcEx_IV	CLIST	3_3	PD1	0
1235	Tc_KLRG1	CLIST	3_3	PD1	1.74049
1236	TcEx_IV	CLIST	3_3	PD1	0
1237	Tc_KLRG1	CLIST	3_3	PD1	0
1238	TcEx_IV	CLIST	3_3	PD1	0
1239	Tc_KLRG1	CLIST	3_3	PD1	1.24849
1240	TcEx_IV	CLIST	3_3	PD1	0.0916256
1241	TcEx_IV	CLIST	3_3	PD1	0.682459
1242	TcEx_IV	CLIST	3_3	PD1	0.880693
1243	TcEx_II	CLIST	3_3	PD1	1.83924
1244	TcEx_IV	CLIST	3_3	PD1	0
1245	TcEx_IV	CLIST	3_3	PD1	0
1246	TcEx_IV	CLIST	3_3	PD1	0.194304
1247	TcEx_IV	CLIST	3_3	PD1	0
1248	TcEx_II	CLIST	3_3	PD1	0
1249	Tc_KLRG1	CLIST	3_3	PD1	0.408751
1250	TcEx_IV	CLIST	3_3	PD1	1.64709
1251	TcEx_IV	CLIST	3_3	PD1	0
1252	TcEx_I	CLIST	3_3	PD1	0.316617
1253	TcEx_II	CLIST	3_3	PD1	1.50748
1254	TcEx_IV	CLIST	3_3	PD1	0
1255	TcEx_IV	CLIST	3_3	PD1	2.15767
1256	Tc_KLRG1	CLIST	3_3	PD1	0
1257	TcEx_IV	CLIST	3_3	PD1	0.674469
1258	TcEx_IV	CLIST	3_3	PD1	2.10394
1259	TcEx_I	CLIST	3_3	PD1	0.0606018
1260	TcEx_IV	CLIST	3_3	PD1	1.99528
1261	TcEx_IV	CLIST	3_3	PD1	0.636296
1262	TcEx_IV	CLIST	3_3	PD1	1.13035
1263	TcEx_III	CLIST	3_3	PD1	4.09538
1264	TcEx_IV	CLIST	3_3	PD1	0
1265	Tc_KLRG1	CLIST	3_3	PD1	0.323342
1266	TcEx_IV	CLIST	3_3	PD1	0
1267	TcEx_I	CLIST	3_3	PD1	0.986706
1268	TcEx_IV	CLIST	3_3	PD1	0
1269	Tc_KLRG1	CLIST	3_3	PD1	1.03466
1270	TcEx_IV	CLIST	3_3	PD1	1.39121
1271	TcEx_IV	CLIST	3_3	PD1	0.122211
1272	TcEx_IV	CLIST	3_3	PD1	1.87115
1273	TcEx_I	CLIST	3_3	PD1	0
1274	TcEx_IV	CLIST	3_3	PD1	1.92776
1275	Tc_KLRG1	CLIST	3_3	PD1	0
1276	Tc_KLRG1	CLIST	3_3	PD1	0
1277	TcEx_I	CLIST	3_3	PD1	0.163857
1278	TcEx_I	CLIST	3_3	PD1	0.0159104
1279	TcEx_II	CLIST	3_3	PD1	1.6699
1280	Tc_KLRG1	CLIST	3_3	PD1	0
1281	TcEx_IV	CLIST	3_3	PD1	1.26126
1282	TcEx_IV	CLIST	3_3	PD1	1.00612
1283	Tc_CM	CLIST	3_3	PD1	0.140264
1284	Tc_KLRG1	CLIST	3_3	PD1	0
1285	TcEx_I	CLIST	3_3	PD1	0
1286	TcEx_IV	CLIST	3_3	PD1	0.0178548
1287	TcEx_II	CLIST	3_3	PD1	1.51914
1288	TcEx_IV	CLIST	3_3	PD1	0.181971
1289	Tc_KLRG1	CLIST	3_3	PD1	0
1290	TcEx_IV	CLIST	3_3	PD1	0.191007
1291	TcEx_II	CLIST	3_3	PD1	0
1292	Tc_KLRG1	CLIST	3_3	PD1	0
1293	Tc_KLRG1	CLIST	3_3	PD1	1.32161
1294	Tc_KLRG1	CLIST	3_3	PD1	0.0609547
1295	TcEx_III	CLIST	3_3	PD1	3.69148
1296	TcEx_IV	CLIST	3_3	PD1	0.116769
1297	TcEx_I	CLIST	3_3	PD1	0.0724204
1298	TcEx_IV	CLIST	3_3	PD1	1.55296
1299	Klick_Tc	CLIST	3_3	PD1	0
1300	TcEx_IV	CLIST	3_3	PD1	0
1301	TcEx_IV	CLIST	3_3	PD1	0
1302	Klick_Tc	CLIST	3_3	PD1	0.934066
1303	TcEx_II	CLIST	3_3	PD1	1.34047
1304	TcEx_IV	CLIST	3_3	PD1	0.743928
1305	TcEx_I	CLIST	3_3	PD1	0.474526
1306	TcEx_IV	CLIST	3_3	PD1	0
1307	TcEx_I	CLIST	3_3	PD1	0
1308	TcEx_II	CLIST	3_3	PD1	0.9874
1309	TcEx_I	CLIST	3_3	PD1	0.326363
1310	TcEx_IV	CLIST	3_3	PD1	0
1311	Tc_KLRG1	CLIST	3_3	PD1	0.286359
1312	Tc_KLRG1	CLIST	3_3	PD1	1.27673
1313	TcEx_I	CLIST	3_3	PD1	0
1314	Klick_Tc	CLIST	3_3	PD1	0.225782
1315	TcEx_II	CLIST	3_3	PD1	1.55981
1316	TcEx_IV	CLIST	3_3	PD1	0.0724204
1317	TcEx_I	CLIST	3_3	PD1	0.0884562
1318	TcEx_IV	CLIST	3_3	PD1	0.0420635
1319	TcEx_I	CLIST	3_3	PD1	0
1320	TcEx_I	CLIST	3_3	PD1	0.315944
1321	TcEx_I	CLIST	3_3	PD1	0.272751
1322	TcEx_II	CLIST	3_3	PD1	1.59075
1323	TcEx_IV	CLIST	3_3	PD1	0.639947
1324	TcEx_II	CLIST	3_3	PD1	2.21451
1325	TcEx_IV	CLIST	3_3	PD1	0
1326	Tc_KLRG1	CLIST	3_3	PD1	0.0392372
1327	TcEx_II	CLIST	3_3	PD1	1.67803
1328	TcEx_IV	CLIST	3_3	PD1	0.410381
1329	TcEx_IV	CLIST	3_3	PD1	0.150411
1330	TcEx_I	CLIST	3_3	PD1	0.0300497
1331	TcEx_IV	CLIST	3_3	PD1	0.342428
1332	TcEx_I	CLIST	3_3	PD1	0.201586
1333	TcEx_I	CLIST	3_3	PD1	1.069
1334	TcEx_I	CLIST	3_3	PD1	0
1335	TcEx_IV	CLIST	3_3	PD1	0.716274
1336	TcEx_I	CLIST	3_3	PD1	1.87698
1337	Tc_KLRG1	CLIST	3_3	PD1	0.57973
1338	TcEx_IV	CLIST	3_3	PD1	0
1339	TcEx_IV	CLIST	3_3	PD1	0.30583
1340	TcEx_IV	CLIST	3_3	PD1	1.94013
1341	TcEx_IV	CLIST	3_3	PD1	0.0932099
1342	Tc_KLRG1	CLIST	3_3	PD1	0
1343	TcEx_IV	CLIST	3_3	PD1	0
1344	Klick_Tc	CLIST	3_3	PD1	1.79084
1345	TcEx_IV	CLIST	3_3	PD1	0.736233
1346	TcEx_III	CLIST	3_3	PD1	4.56062
1347	TcEx_II	CLIST	3_3	PD1	0
1348	Tc_KLRG1	CLIST	3_3	PD1	1.08443
1349	Tc_KLRG1	CLIST	3_3	PD1	0
1350	TcEx_II	CLIST	3_3	PD1	0.130454
1351	TcEx_IV	CLIST	3_3	PD1	0.592649
1352	Tc_KLRG1	CLIST	3_3	PD1	0
1353	TcEx_IV	CLIST	3_3	PD1	1.25447
1354	TcEx_II	CLIST	3_3	PD1	2.09614
1355	TcEx_II	CLIST	3_3	PD1	2.67633
1356	TcEx_IV	CLIST	3_3	PD1	0
1357	TcEx_I	CLIST	3_3	PD1	0
1358	TcEx_IV	CLIST	3_3	PD1	0
1359	TcEx_II	CLIST	3_3	PD1	2.21075
1360	TcEx_II	CLIST	3_3	PD1	2.81803
1361	TcEx_II	CLIST	3_3	PD1	0
1362	TcEx_II	CLIST	3_3	PD1	2.19782
1363	TcEx_II	CLIST	3_3	PD1	3.45583
1364	TcEx_IV	CLIST	3_3	PD1	1.13273
1365	TcEx_II	CLIST	3_3	PD1	0
1366	Tc_KLRG1	CLIST	3_3	PD1	2.10908
1367	TcEx_II	CLIST	3_3	PD1	2.88867
1368	TcEx_IV	CLIST	3_3	PD1	0
1369	Tc_KLRG1	CLIST	3_3	PD1	0
1370	Tc_KLRG1	CLIST	3_3	PD1	0.368484
1371	TcEx_IV	CLIST	3_3	PD1	1.62894
1372	Tc_KLRG1	CLIST	3_3	PD1	2.71218
1373	TcEx_II	CLIST	3_3	PD1	0
1374	TcEx_IV	CLIST	3_3	PD1	0.00685542
1375	TcEx_II	CLIST	3_3	PD1	2.71801
1376	TcEx_IV	CLIST	3_3	PD1	0
1377	TcEx_IV	CLIST	3_3	PD1	0.23803
1378	TcEx_IV	CLIST	3_3	PD1	2.02058
1379	TcEx_I	CLIST	3_3	PD1	0
1380	TcEx_IV	CLIST	3_3	PD1	1.49607
1381	TcEx_II	CLIST	3_3	PD1	1.07906
1382	TcEx_I	CLIST	3_3	PD1	0.985817
1383	TcEx_I	CLIST	3_3	PD1	0
1384	TcEx_IV	CLIST	3_3	PD1	1.61191
1385	Tc_KLRG1	CLIST	3_3	PD1	0
1386	Tc_KLRG1	CLIST	3_3	PD1	1.00908
1387	TcEx_II	CLIST	3_3	PD1	1.80282
1388	Tc_KLRG1	CLIST	3_3	PD1	0
1389	TcEx_IV	CLIST	3_3	PD1	0
1390	TcEx_IV	CLIST	3_3	PD1	0
1391	TcEx_IV	CLIST	3_3	PD1	0.462838
1392	TcEx_IV	CLIST	3_3	PD1	0.198866
1393	TcEx_IV	CLIST	3_3	PD1	0.111343
1394	TcEx_IV	CLIST	3_3	PD1	0
1395	Tc_KLRG1	CLIST	3_3	PD1	2.81977
1396	TcEx_II	CLIST	3_3	PD1	0
1397	TcEx_IV	CLIST	3_3	PD1	0
1398	TcEx_II	CLIST	3_3	PD1	1.25978
1399	TcEx_IV	CLIST	3_3	PD1	0
1400	Tc_KLRG1	CLIST	3_3	PD1	2.51017
1401	Tc_KLRG1	CLIST	3_3	PD1	0
1402	TcEx_IV	CLIST	3_3	PD1	0.777553
1403	TcEx_IV	CLIST	3_3	PD1	0
1404	TcEx_IV	CLIST	3_3	PD1	0.392596
1405	TcEx_II	CLIST	3_3	PD1	1.25888
1406	TcEx_II	CLIST	3_3	PD1	2.05906
1407	TcEx_IV	CLIST	3_3	PD1	0
1408	TcEx_IV	CLIST	3_3	PD1	0
1409	TcEx_I	CLIST	3_3	PD1	0.41334
1410	TcEx_IV	CLIST	3_3	PD1	0.360132
1411	Klick_Tc	CLIST	3_3	PD1	0.421685
1412	TcEx_IV	CLIST	3_3	PD1	0.116451
1413	TcEx_II	CLIST	3_3	PD1	0.270232
1414	TcEx_II	CLIST	3_3	PD1	1.92527
1415	Tc_KLRG1	CLIST	3_3	PD1	1.70907
1416	TcEx_IV	CLIST	3_3	PD1	0
1417	TcEx_II	CLIST	3_3	PD1	2.78709
1418	Tc_KLRG1	CLIST	3_3	PD1	0
1419	TcEx_IV	CLIST	3_3	PD1	0
1420	Tc_KLRG1	CLIST	3_3	PD1	0
1421	TcEx_II	CLIST	3_3	PD1	2.45097
1422	TcEx_IV	CLIST	3_3	PD1	0.781449
1423	TcEx_IV	CLIST	3_3	PD1	0.0397513
1424	TcEx_IV	CLIST	3_3	PD1	0.305602
1425	TcEx_IV	CLIST	3_3	PD1	0
1426	TcEx_II	CLIST	3_3	PD1	2.24947
1427	TcEx_I	CLIST	3_3	PD1	0.949052
1428	TcEx_II	CLIST	3_3	PD1	2.22995
1429	Tc_KLRG1	CLIST	3_3	PD1	0.979064
1430	TcEx_I	CLIST	3_3	PD1	0
1431	Tc_KLRG1	CLIST	3_3	PD1	0
1432	TcEx_III	CLIST	3_3	PD1	4.6588
1433	TcEx_II	CLIST	3_3	PD1	2.20262
1434	Tc_KLRG1	CLIST	3_3	PD1	0.630579
1435	TcEx_IV	CLIST	3_3	PD1	0.314756
1436	Tc_KLRG1	CLIST	3_3	PD1	0
1437	TcEx_IV	CLIST	3_3	PD1	0.429063
1438	TcEx_IV	CLIST	3_3	PD1	0.382243
1439	TcEx_I	CLIST	3_3	PD1	0.156183
1440	TcEx_II	CLIST	3_3	PD1	3.91431
1441	Tc_KLRG1	CLIST	3_3	PD1	0.161937
1442	Klick_Tc	CLIST	3_3	PD1	0.962486
1443	TcEx_II	CLIST	3_3	PD1	2.63251
1444	Tc_CM	CLIST	3_3	PD1	0
1445	Klick_Tc	CLIST	3_3	PD1	2.09998
1446	TcEx_IV	CLIST	3_3	PD1	0
1447	TcEx_IV	CLIST	3_3	PD1	0.0555008
1448	TcEx_II	CLIST	3_3	PD1	2.47096
1449	Tc_KLRG1	CLIST	3_3	PD1	0.348529
1450	TcEx_III	CLIST	3_3	PD1	3.63686
1451	Tc_KLRG1	CLIST	3_3	PD1	0.481614
1452	TcEx_IV	CLIST	3_3	PD1	0.278324
1453	TcEx_IV	CLIST	3_3	PD1	0.0623444
1454	TcEx_I	CLIST	3_3	PD1	0.0719205
1455	TcEx_IV	CLIST	3_3	PD1	0.0431761
1456	TcEx_II	CLIST	3_3	PD1	3.77813
1457	TcEx_II	CLIST	3_3	PD1	3.15605
1458	TcEx_IV	CLIST	3_3	PD1	0
1459	TcEx_II	CLIST	3_3	PD1	2.32885
1460	TcEx_IV	CLIST	3_3	PD1	0
1461	TcEx_IV	CLIST	3_3	PD1	0
1462	TcEx_IV	CLIST	3_3	PD1	0.214471
1463	TcEx_II	CLIST	3_3	PD1	2.23409
1464	TcEx_IV	CLIST	3_3	PD1	0
1465	TcEx_IV	CLIST	3_3	PD1	1.31952
1466	TcEx_IV	CLIST	3_3	PD1	1.09648
1467	TcEx_II	CLIST	3_3	PD1	2.80945
1468	TcEx_III	CLIST	3_3	PD1	3.72987
1469	TcEx_IV	CLIST	3_3	PD1	0
1470	TcEx_I	CLIST	3_3	PD1	0
1471	TcEx_IV	CLIST	3_3	PD1	0.0390663
1472	TcEx_IV	CLIST	3_3	PD1	1.21418
1473	TcEx_IV	CLIST	3_3	PD1	0.0978769
1474	TcEx_IV	CLIST	3_3	PD1	0.982445
1475	TcEx_IV	CLIST	3_3	PD1	0.599752
1476	TcEx_IV	CLIST	3_3	PD1	0.193991
1477	TcEx_IV	CLIST	3_3	PD1	0
1478	Tc_KLRG1	CLIST	3_3	PD1	0.0714076
1479	TcEx_I	CLIST	3_3	PD1	0.207933
1480	TcEx_IV	CLIST	3_3	PD1	0.0159383
1481	TcEx_IV	CLIST	3_3	PD1	0.0049951
1482	TcEx_IV	CLIST	3_3	PD1	0.221188
1483	Tc_KLRG1	CLIST	3_3	PD1	0
1484	TcEx_IV	CLIST	3_3	PD1	0.128626
1485	Tc_KLRG1	CLIST	3_3	PD1	0
1486	TcEx_IV	CLIST	3_3	PD1	0
1487	TcEx_IV	CLIST	3_3	PD1	0.121014
1488	TcEx_IV	CLIST	3_3	PD1	0.745795
1489	TcEx_IV	CLIST	3_3	PD1	1.27232
1490	TcEx_I	CLIST	3_3	PD1	0
1491	TcEx_IV	CLIST	3_3	PD1	0
1492	TcEx_IV	CLIST	3_3	PD1	0
1493	TcEx_III	CLIST	3_3	PD1	4.24759
1494	TcEx_IV	CLIST	3_3	PD1	0
1495	TcEx_I	CLIST	3_3	PD1	1.1275
1496	TcEx_IV	CLIST	3_3	PD1	0.492236
1497	TcEx_IV	CLIST	3_3	PD1	0.406187
1498	TcEx_IV	CLIST	3_3	PD1	2.11222
1499	Tc_KLRG1	CLIST	3_3	PD1	0.286666
1500	Tc_CM	CLIST	3_3	PD1	0
1501	Klick_Tc	CLIST	3_3	PD1	0.282553
1502	TcEx_IV	CLIST	3_3	PD1	0.00909812
1503	Tc_KLRG1	CLIST	3_3	PD1	0
1504	Tc_KLRG1	CLIST	3_3	PD1	0
1505	TcEx_I	CLIST	3_3	PD1	0.214218
1506	Klick_Tc	CLIST	3_3	PD1	0
1507	TcEx_II	CLIST	3_3	PD1	2.36765
1508	Tc_KLRG1	CLIST	3_3	PD1	0.198673
1509	TcEx_II	CLIST	3_3	PD1	1.48645
1510	TcEx_IV	CLIST	3_3	PD1	0.381875
1511	Tc_KLRG1	CLIST	3_3	PD1	0.269151
1512	Tc_KLRG1	CLIST	3_3	PD1	0.0272914
1513	TcEx_II	CLIST	3_3	PD1	2.18754
1514	TcEx_I	CLIST	3_3	PD1	0.912132
1515	Tc_KLRG1	CLIST	3_3	PD1	0.327028
1516	TcEx_II	CLIST	3_3	PD1	1.5518
1517	TcEx_IV	CLIST	3_3	PD1	0
1518	TcEx_IV	CLIST	3_3	PD1	0.162165
1519	TcEx_II	CLIST	3_3	PD1	1.67201
1520	TcEx_IV	CLIST	3_3	PD1	0
1521	Tc_CM	CLIST	3_3	PD1	0.311248
1522	TcEx_III	CLIST	3_3	PD1	4.5462
1523	TcEx_IV	CLIST	3_3	PD1	1.85015
1524	TcEx_III	CLIST	3_3	PD1	2.18963
1525	TcEx_II	CLIST	3_3	PD1	2.42781
1526	TcEx_III	CLIST	3_3	PD1	4.13957
1527	TcEx_II	CLIST	3_3	PD1	2.28019
1528	TcEx_II	CLIST	3_3	PD1	1.74065
1529	Tc_KLRG1	CLIST	3_3	PD1	0.00356793
1530	TcEx_IV	CLIST	3_3	PD1	0
1531	Tc_CM	CLIST	3_3	PD1	0
1532	TcEx_IV	CLIST	3_3	PD1	0.481094
1533	TcEx_IV	CLIST	3_3	PD1	0
1534	TcEx_III	CLIST	3_3	PD1	2.89081
1535	TcEx_II	CLIST	3_3	PD1	3.43991
1536	Klick_Tc	CLIST	3_3	PD1	1.21709
1537	Tc_KLRG1	CLIST	3_3	PD1	0
1538	TcEx_IV	CLIST	3_3	PD1	0.710594
1539	Tc_KLRG1	CLIST	3_3	PD1	0.638162
1540	TcEx_IV	CLIST	3_3	PD1	1.63546
1541	Tc_KLRG1	CLIST	3_3	PD1	0
1542	TcEx_IV	CLIST	3_3	PD1	1.84867
1543	TcEx_I	CLIST	3_3	PD1	0.21875
1544	TcEx_IV	CLIST	3_3	PD1	0.309036
1545	TcEx_III	CLIST	3_3	PD1	1.4214
1546	TcEx_IV	CLIST	3_3	PD1	0
1547	TcEx_IV	CLIST	3_3	PD1	2.11018
1548	TcEx_I	CLIST	3_3	PD1	0.577329
1549	TcEx_IV	CLIST	3_3	PD1	0.880557
1550	Klick_Tc	CLIST	3_3	PD1	1.51815
1551	TcEx_IV	CLIST	3_3	PD1	2.45137
1552	TcEx_I	CLIST	3_3	PD1	0
1553	TcEx_II	CLIST	3_3	PD1	2.68056
1554	TcEx_II	CLIST	3_3	PD1	2.26974
1555	TcEx_I	CLIST	3_3	PD1	0.23822
1556	TcEx_IV	CLIST	3_3	PD1	0.0919233
1557	TcEx_IV	CLIST	3_3	PD1	0.0105252
1558	Tc_KLRG1	CLIST	3_3	PD1	1.12373
1559	Tc_KLRG1	CLIST	3_3	PD1	0.152297
1560	Tc_KLRG1	CLIST	3_3	PD1	0
1561	TcEx_IV	CLIST	3_3	PD1	0
1562	TcEx_IV	CLIST	3_3	PD1	0.0707645
1563	TcEx_IV	CLIST	3_3	PD1	0.485717
1564	TcEx_IV	CLIST	3_3	PD1	0.270872
1565	TcEx_IV	CLIST	3_3	PD1	0.647129
1566	Tc_KLRG1	CLIST	3_3	PD1	2.01107
1567	TcEx_IV	CLIST	3_3	PD1	0
1568	TcEx_II	CLIST	3_3	PD1	3.26301
1569	TcEx_III	CLIST	3_3	PD1	4.83621
1570	TcEx_III	CLIST	3_3	PD1	3.69522
1571	TcEx_IV	CLIST	3_3	PD1	0
1572	Tc_KLRG1	CLIST	3_3	PD1	0
1573	TcEx_I	CLIST	3_3	PD1	0
1574	Tc_KLRG1	CLIST	3_3	PD1	0
1575	Tc_KLRG1	CLIST	3_3	PD1	1.15081
1576	TcEx_II	CLIST	3_3	PD1	3.63767
1577	TcEx_IV	CLIST	3_3	PD1	0.664779
1578	TcEx_II	CLIST	3_3	PD1	2.33598
1579	TcEx_IV	CLIST	3_3	PD1	0.921111
1580	TcEx_IV	CLIST	3_3	PD1	0
1581	TcEx_II	CLIST	3_3	PD1	4.67368
1582	TcEx_IV	CLIST	3_3	PD1	0
1583	TcEx_III	CLIST	3_3	PD1	2.75048
1584	TcEx_IV	CLIST	3_3	PD1	0
1585	TcEx_IV	CLIST	3_3	PD1	1.04583
1586	TcEx_IV	CLIST	3_3	PD1	0
1587	Tc_KLRG1	CLIST	3_3	PD1	0.588566
1588	TcEx_I	CLIST	3_3	PD1	0
1589	Tc_KLRG1	CLIST	3_3	PD1	0
1590	TcEx_III	CLIST	3_3	PD1	2.05358
1591	TcEx_II	CLIST	3_3	PD1	0.126149
1592	TcEx_I	CLIST	3_3	PD1	0.024438
1593	TcEx_I	CLIST	3_3	PD1	0
1594	TcEx_IV	CLIST	3_3	PD1	0.342394
1595	Tc_KLRG1	CLIST	3_3	PD1	0
1596	TcEx_II	CLIST	3_3	PD1	2.60879
1597	Tc_KLRG1	CLIST	3_3	PD1	0.187816
1598	TcEx_IV	CLIST	3_3	PD1	0.714402
1599	TcEx_IV	CLIST	3_3	PD1	0
1600	TcEx_I	CLIST	3_3	PD1	0.271732
1601	TcEx_IV	CLIST	3_3	PD1	0
1602	Klick_Tc	CLIST	3_3	PD1	1.8984
1603	Tc_KLRG1	CLIST	3_3	PD1	1.30989
1604	Tc_KLRG1	CLIST	3_3	PD1	0.830465
1605	Tc_KLRG1	CLIST	3_3	PD1	1.75985
1606	Tc_KLRG1	CLIST	3_3	PD1	0.255874
1607	TcEx_IV	CLIST	3_3	PD1	0
1608	Tc_KLRG1	CLIST	3_3	PD1	2.49673
1609	TcEx_IV	CLIST	3_3	PD1	1.0183
1610	TcEx_I	CLIST	3_3	PD1	0
1611	TcEx_IV	CLIST	3_3	PD1	0.0705948
1612	TcEx_IV	CLIST	3_3	PD1	0.708717
1613	TcEx_IV	CLIST	3_3	PD1	1.16094
1614	TcEx_IV	CLIST	3_3	PD1	0
1615	TcEx_I	CLIST	3_3	PD1	0.690753
1616	TcEx_III	CLIST	3_3	PD1	2.8171
1617	TcEx_III	CLIST	3_3	PD1	3.26912
1618	TcEx_I	CLIST	3_3	PD1	0.158045
1619	TcEx_II	CLIST	3_3	PD1	1.89855
1620	TcEx_III	CLIST	3_3	PD1	3.99556
1621	TcEx_I	CLIST	3_3	PD1	0.303666
1622	TcEx_IV	CLIST	3_3	PD1	0.52871
1623	TcEx_II	CLIST	3_3	PD1	1.70393
1624	TcEx_I	CLIST	3_3	PD1	0
1625	Tc_KLRG1	CLIST	3_3	PD1	0.602042
1626	TcEx_II	CLIST	3_3	PD1	4.23833
1627	TcEx_II	CLIST	3_3	PD1	0
1628	TcEx_IV	CLIST	3_3	PD1	0.416725
1629	TcEx_IV	CLIST	3_3	PD1	0.464548
1630	TcEx_I	CLIST	3_3	PD1	0.0495082
1631	TcEx_IV	CLIST	3_3	PD1	0
1632	TcEx_IV	CLIST	3_3	PD1	0
1633	Tc_KLRG1	CLIST	3_3	PD1	0.18097
1634	TcEx_IV	CLIST	3_3	PD1	0
1635	TcEx_III	CLIST	3_3	PD1	4.74545
1636	TcEx_II	CLIST	3_3	PD1	2.0366
1637	Tc_KLRG1	CLIST	3_3	PD1	0.482709
1638	TcEx_IV	CLIST	3_3	PD1	0
1639	Tc_KLRG1	CLIST	3_3	PD1	0.0707719
1640	TcEx_I	CLIST	3_3	PD1	0
1641	TcEx_IV	CLIST	3_3	PD1	0.180446
1642	TcEx_IV	CLIST	3_3	PD1	0
1643	TcEx_III	CLIST	3_3	PD1	3.2094
1644	TcEx_III	CLIST	3_3	PD1	3.9809
1645	TcEx_II	CLIST	3_3	PD1	1.91961
1646	TcEx_IV	CLIST	3_3	PD1	0
1647	TcEx_IV	CLIST	3_3	PD1	0.114958
1648	TcEx_I	CLIST	3_3	PD1	0
1649	TcEx_II	CLIST	3_3	PD1	0.863038
1650	TcEx_IV	CLIST	3_3	PD1	0
1651	Tc_KLRG1	CLIST	3_3	PD1	0
1652	TcEx_IV	CLIST	3_3	PD1	0.0587257
1653	TcEx_I	CLIST	3_3	PD1	0.451716
1654	TcEx_IV	CLIST	3_3	PD1	0
1655	TcEx_IV	CLIST	3_3	PD1	0.818623
1656	TcEx_IV	CLIST	3_3	PD1	0
1657	TcEx_II	CLIST	3_3	PD1	2.7354
1658	TcEx_IV	CLIST	3_3	PD1	1.42205
1659	TcEx_IV	CLIST	3_3	PD1	0.389664
1660	TcEx_IV	CLIST	3_3	PD1	0.0794459
1661	TcEx_IV	CLIST	3_3	PD1	0
1662	TcEx_IV	CLIST	3_3	PD1	0.372134
1663	TcEx_IV	CLIST	3_3	PD1	0.87431
1664	Tc_KLRG1	CLIST	3_3	PD1	0.830895
1665	TcEx_IV	CLIST	3_3	PD1	0.058903
1666	TcEx_IV	CLIST	3_3	PD1	0.219946
1667	TcEx_III	CLIST	3_3	PD1	2.04273
1668	TcEx_IV	CLIST	3_3	PD1	0.0819231
1669	TcEx_III	CLIST	3_3	PD1	3.66855
1670	Tc_KLRG1	CLIST	3_3	PD1	1.03428
1671	TcEx_IV	CLIST	3_3	PD1	1.28247
1672	Tc_KLRG1	CLIST	3_3	PD1	0.740343
1673	Tc_KLRG1	CLIST	3_3	PD1	0.373129
1674	TcEx_III	CLIST	3_3	PD1	2.51646
1675	TcEx_IV	CLIST	3_3	PD1	1.40468
1676	Tc_KLRG1	CLIST	3_3	PD1	0
1677	Tc_KLRG1	CLIST	3_3	PD1	0
1678	TcEx_II	CLIST	3_3	PD1	3.17524
1679	TcEx_II	CLIST	3_3	PD1	2.91161
1680	TcEx_II	CLIST	3_3	PD1	2.66322
1681	Tc_KLRG1	CLIST	3_3	PD1	0
1682	TcEx_II	CLIST	3_3	PD1	3.3127
1683	TcEx_IV	CLIST	3_3	PD1	0.984253
1684	TcEx_IV	CLIST	3_3	PD1	0.17765
1685	TcEx_IV	CLIST	3_3	PD1	0
1686	TcEx_III	CLIST	3_3	PD1	4.6338
1687	TcEx_II	CLIST	3_3	PD1	1.53224
1688	TcEx_IV	CLIST	3_3	PD1	0.273339
1689	TcEx_IV	CLIST	3_3	PD1	0
1690	TcEx_IV	CLIST	3_3	PD1	0
1691	TcEx_IV	CLIST	3_3	PD1	0.168206
1692	TcEx_II	CLIST	3_3	PD1	1.45836
1693	Tc_KLRG1	CLIST	3_3	PD1	1.31777
1694	Tc_KLRG1	CLIST	3_3	PD1	0
1695	TcEx_III	CLIST	3_3	PD1	2.51552
1696	TcEx_II	CLIST	3_3	PD1	2.82227
1697	TcEx_IV	CLIST	3_3	PD1	0
1698	TcEx_IV	CLIST	3_3	PD1	0.478103
1699	TcEx_IV	CLIST	3_3	PD1	0.0161537
1700	Tc_KLRG1	CLIST	3_3	PD1	2.11075
1701	TcEx_IV	CLIST	3_3	PD1	0
1702	TcEx_IV	CLIST	3_3	PD1	0.132223
1703	TcEx_III	CLIST	3_3	PD1	3.66755
1704	TcEx_IV	CLIST	3_3	PD1	0.100662
1705	TcEx_IV	CLIST	3_3	PD1	0
1706	Tc_KLRG1	CLIST	3_3	PD1	0
1707	Tc_CM	CLIST	3_3	PD1	0
1708	TcEx_I	CLIST	3_3	PD1	0
1709	TcEx_IV	CLIST	3_3	PD1	0
1710	TcEx_I	CLIST	3_3	PD1	0
1711	TcEx_II	CLIST	3_3	PD1	2.48072
1712	TcEx_IV	CLIST	3_3	PD1	0.216826
1713	Tc_KLRG1	CLIST	3_3	PD1	0
1714	TcEx_IV	CLIST	3_3	PD1	1.49754
1715	TcEx_II	CLIST	3_3	PD1	1.50756
1716	TcEx_IV	CLIST	3_3	PD1	0
1717	Tc_KLRG1	CLIST	3_3	PD1	0.287512
1718	TcEx_IV	CLIST	3_3	PD1	0
1719	TcEx_II	CLIST	3_3	PD1	1.84361
1720	Tc_KLRG1	CLIST	3_3	PD1	0.0413506
1721	Tc_KLRG1	CLIST	3_3	PD1	0.566101
1722	TcEx_I	CLIST	3_3	PD1	0.97432
1723	TcEx_IV	CLIST	3_3	PD1	1.00321
1724	TcEx_III	CLIST	3_3	PD1	4.01177
1725	TcEx_III	CLIST	3_3	PD1	4.26506
1726	TcEx_IV	CLIST	3_3	PD1	0.503712
1727	Tc_KLRG1	CLIST	3_3	PD1	1.76588
1728	TcEx_IV	CLIST	3_3	PD1	0
1729	TcEx_III	CLIST	3_3	PD1	4.36866
1730	TcEx_II	CLIST	3_3	PD1	1.92261
1731	TcEx_I	CLIST	3_3	PD1	0.0175737
1732	TcEx_IV	CLIST	3_3	PD1	0
1733	TcEx_IV	CLIST	3_3	PD1	0
1734	Tc_KLRG1	CLIST	3_3	PD1	0.640435
1735	TcEx_IV	CLIST	3_3	PD1	0.994552
1736	TcEx_III	CLIST	3_3	PD1	3.45037
1737	TcEx_IV	CLIST	3_3	PD1	0.0952196
1738	TcEx_IV	CLIST	3_3	PD1	0
1739	TcEx_IV	CLIST	3_3	PD1	0
1740	TcEx_IV	CLIST	3_3	PD1	0
1741	TcEx_I	CLIST	3_3	PD1	0
1742	TcEx_IV	CLIST	3_3	PD1	0.161829
1743	TcEx_IV	CLIST	3_3	PD1	0.617462
1744	TcEx_II	CLIST	3_3	PD1	0
1745	TcEx_II	CLIST	3_3	PD1	0
1746	Tc_KLRG1	CLIST	3_3	PD1	0
1747	TcEx_IV	CLIST	3_3	PD1	0.762533
1748	TcEx_IV	CLIST	3_3	PD1	0.932428
1749	TcEx_IV	CLIST	3_3	PD1	0.565112
1750	TcEx_IV	CLIST	3_3	PD1	0
1751	Tc_KLRG1	CLIST	3_3	PD1	0.371623
1752	TcEx_II	CLIST	3_3	PD1	2.12225
1753	TcEx_II	CLIST	3_3	PD1	1.12558
1754	Tc_KLRG1	CLIST	3_3	PD1	0.228074
1755	TcEx_I	CLIST	3_3	PD1	0.0174012
1756	TcEx_IV	CLIST	3_3	PD1	2.00496
1757	TcEx_IV	CLIST	3_3	PD1	0.216357
1758	TcEx_IV	CLIST	3_3	PD1	0.119442
1759	TcEx_IV	CLIST	3_3	PD1	0.712136
1760	TcEx_IV	CLIST	3_3	PD1	0.540137
1761	TcEx_IV	CLIST	3_3	PD1	0.356292
1762	TcEx_II	CLIST	3_3	PD1	1.75796
1763	Tc_KLRG1	CLIST	3_3	PD1	0
1764	TcEx_IV	CLIST	3_3	PD1	0.453618
1765	TcEx_IV	CLIST	3_3	PD1	0
1766	Tc_KLRG1	CLIST	3_3	PD1	0
1767	TcEx_IV	CLIST	3_3	PD1	0.683259
1768	Tc_KLRG1	CLIST	3_3	PD1	0.67821
1769	TcEx_IV	CLIST	3_3	PD1	1.58003
1770	TcEx_II	CLIST	3_3	PD1	3.94568
1771	TcEx_IV	CLIST	3_3	PD1	0.0627804
1772	TcEx_II	CLIST	3_3	PD1	1.92574
1773	TcEx_I	CLIST	3_3	PD1	0
1774	TcEx_IV	CLIST	3_3	PD1	0.123588
1775	TcEx_IV	CLIST	3_3	PD1	0
1776	TcEx_IV	CLIST	3_3	PD1	0.623849
1777	TcEx_I	CLIST	3_3	PD1	0.246857
1778	TcEx_II	CLIST	3_3	PD1	0
1779	Tc_KLRG1	CLIST	3_3	PD1	0
1780	Tc_CM	CLIST	3_3	PD1	0.0938337
1781	TcEx_IV	CLIST	3_3	PD1	0.0610435
1782	Tc_KLRG1	CLIST	3_3	PD1	0
1783	TcEx_I	CLIST	3_3	PD1	0
1784	Tc_KLRG1	CLIST	3_3	PD1	0.545429
1785	TcEx_IV	CLIST	3_3	PD1	1.60155
1786	TcEx_III	CLIST	3_3	PD1	3.97259
1787	TcEx_IV	CLIST	3_3	PD1	0.156845
1788	TcEx_IV	CLIST	3_3	PD1	0
1789	Tc_KLRG1	CLIST	3_3	PD1	0
1790	Tc_KLRG1	CLIST	3_3	PD1	0
1791	Tc_KLRG1	CLIST	3_3	PD1	0.56571
1792	TcEx_III	CLIST	3_3	PD1	4.46158
1793	Tc_KLRG1	CLIST	3_3	PD1	0
1794	TcEx_IV	CLIST	3_3	PD1	0
1795	Tc_KLRG1	CLIST	3_3	PD1	0
1796	TcEx_IV	CLIST	3_3	PD1	0
1797	TcEx_III	CLIST	3_3	PD1	2.89379
1798	Tc_KLRG1	CLIST	3_3	PD1	0.165263
1799	Tc_KLRG1	CLIST	3_3	PD1	1.85584
1800	TcEx_IV	CLIST	3_3	PD1	2.05935
1801	Tc_KLRG1	CLIST	3_3	PD1	0
1802	TcEx_IV	CLIST	3_3	PD1	0
1803	TcEx_III	CLIST	3_3	PD1	4.0771
1804	Tc_KLRG1	CLIST	3_3	PD1	1.6369
1805	TcEx_IV	CLIST	3_3	PD1	0.122552
1806	TcEx_IV	CLIST	3_3	PD1	0.988536
1807	TcEx_IV	CLIST	3_3	PD1	1.25466
1808	Tc_KLRG1	CLIST	3_3	PD1	0.301847
1809	TcEx_II	CLIST	3_3	PD1	2.41061
1810	Tc_KLRG1	CLIST	3_3	PD1	0
1811	Tc_KLRG1	CLIST	3_3	PD1	0.304175
1812	TcEx_IV	CLIST	3_3	PD1	0.914279
1813	TcEx_II	CLIST	3_3	PD1	0.612803
1814	Klick_Tc	CLIST	3_3	PD1	0.00452453
1815	TcEx_IV	CLIST	3_3	PD1	0.062433
1816	TcEx_I	CLIST	3_3	PD1	2.39434
1817	TcEx_I	CLIST	3_3	PD1	0.0790971
1818	TcEx_I	CLIST	3_3	PD1	0.509173
1819	TcEx_III	CLIST	3_3	PD1	3.4448
1820	TcEx_IV	CLIST	3_3	PD1	1.04192
1821	Tc_KLRG1	CLIST	3_3	PD1	0
1822	TcEx_III	CLIST	3_3	PD1	3.58527
1823	TcEx_II	CLIST	3_3	PD1	4.13537
1824	TcEx_IV	CLIST	3_3	PD1	1.07533
1825	TcEx_IV	CLIST	3_3	PD1	0.00748284
1826	TcEx_III	CLIST	3_3	PD1	2.41355
1827	TcEx_IV	CLIST	3_3	PD1	1.14966
1828	TcEx_II	CLIST	3_3	PD1	1.49111
1829	TcEx_IV	CLIST	3_3	PD1	0.240605
1830	Tc_KLRG1	CLIST	3_3	PD1	0
1831	TcEx_IV	CLIST	3_3	PD1	0
1832	TcEx_III	CLIST	3_3	PD1	3.27927
1833	TcEx_IV	CLIST	3_3	PD1	0.440189
1834	TcEx_II	CLIST	3_3	PD1	2.13755
1835	TcEx_II	CLIST	3_3	PD1	0.206655
1836	TcEx_IV	CLIST	3_3	PD1	0
1837	TcEx_IV	CLIST	3_3	PD1	0.375199
1838	TcEx_IV	CLIST	3_3	PD1	0.853612
1839	Tc_KLRG1	CLIST	3_3	PD1	0
1840	TcEx_I	CLIST	3_3	PD1	0
1841	Tc_KLRG1	CLIST	3_3	PD1	0
1842	TcEx_IV	CLIST	3_3	PD1	0.0247085
1843	TcEx_IV	CLIST	3_3	PD1	0
1844	TcEx_IV	CLIST	3_3	PD1	0
1845	TcEx_IV	CLIST	3_3	PD1	0.509634
1846	Tc_KLRG1	CLIST	3_3	PD1	0
1847	Tc_KLRG1	CLIST	3_3	PD1	0
1848	TcEx_IV	CLIST	3_3	PD1	0.950924
1849	TcEx_IV	CLIST	3_3	PD1	1.74453
1850	Tc_KLRG1	CLIST	3_3	PD1	0.194886
1851	TcEx_II	CLIST	3_3	PD1	2.19264
1852	Tc_KLRG1	CLIST	3_3	PD1	0.221115
1853	TcEx_IV	CLIST	3_3	PD1	0
1854	Tc_KLRG1	CLIST	3_3	PD1	0.276465
1855	Tc_KLRG1	CLIST	3_3	PD1	0
1856	TcEx_II	CLIST	3_3	PD1	2.61741
1857	TcEx_IV	CLIST	3_3	PD1	0.148417
1858	TcEx_IV	CLIST	3_3	PD1	0
1859	TcEx_II	CLIST	3_3	PD1	2.4621
1860	Tc_KLRG1	CLIST	3_3	PD1	0.0537467
1861	TcEx_II	CLIST	3_3	PD1	2.54539
1862	TcEx_IV	CLIST	3_3	PD1	0.844297
1863	TcEx_IV	CLIST	3_3	PD1	1.04302
1864	TcEx_II	CLIST	3_3	PD1	2.22263
1865	Tc_KLRG1	CLIST	3_3	PD1	0.472601
1866	TcEx_IV	CLIST	3_3	PD1	0.776339
1867	Tc_CM	CLIST	3_3	PD1	0
1868	TcEx_I	CLIST	3_3	PD1	0
1869	Tc_KLRG1	CLIST	3_3	PD1	1.33516
1870	TcEx_I	CLIST	3_3	PD1	0.115122
1871	TcEx_IV	CLIST	3_3	PD1	0
1872	TcEx_II	CLIST	3_3	PD1	1.1394
1873	Klick_Tc	CLIST	3_3	PD1	0.021403
1874	TcEx_II	CLIST	3_3	PD1	1.77266
1875	TcEx_I	CLIST	3_3	PD1	0.52996
1876	TcEx_IV	CLIST	3_3	PD1	2.34681
1877	TcEx_II	CLIST	3_3	PD1	3.46469
1878	TcEx_IV	CLIST	3_3	PD1	0.229981
1879	TcEx_I	CLIST	3_3	PD1	0.231894
1880	TcEx_II	CLIST	3_3	PD1	1.43653
1881	Tc_KLRG1	CLIST	3_3	PD1	0.0886527
1882	TcEx_IV	CLIST	3_3	PD1	0.269808
1883	TcEx_IV	CLIST	3_3	PD1	0
1884	TcEx_IV	CLIST	3_3	PD1	0.0373207
1885	Tc_KLRG1	CLIST	3_3	PD1	2.3426
1886	TcEx_III	CLIST	3_3	PD1	4.06618
1887	TcEx_IV	CLIST	3_3	PD1	0.247171
1888	TcEx_I	CLIST	3_3	PD1	0
1889	Tc_KLRG1	CLIST	3_3	PD1	0
1890	TcEx_IV	CLIST	3_3	PD1	0.454633
1891	TcEx_IV	CLIST	3_3	PD1	0.642811
1892	Tc_KLRG1	CLIST	3_3	PD1	0.462217
1893	TcEx_I	CLIST	3_3	PD1	0.112998
1894	TcEx_IV	CLIST	3_3	PD1	0.222842
1895	TcEx_II	CLIST	3_3	PD1	2.26435
1896	TcEx_IV	CLIST	3_3	PD1	0.689412
1897	TcEx_IV	CLIST	3_3	PD1	0
1898	TcEx_IV	CLIST	3_3	PD1	0
1899	Tc_KLRG1	CLIST	3_3	PD1	0.17609
1900	TcEx_IV	CLIST	3_3	PD1	0.96163
1901	TcEx_I	CLIST	3_3	PD1	0.681661
1902	TcEx_IV	CLIST	3_3	PD1	0
1903	TcEx_III	CLIST	3_3	PD1	3.72702
1904	TcEx_II	CLIST	3_3	PD1	1.02195
1905	TcEx_IV	CLIST	3_3	PD1	0
1906	TcEx_II	CLIST	3_3	PD1	1.60936
1907	TcEx_IV	CLIST	3_3	PD1	0
1908	TcEx_I	CLIST	3_3	PD1	0.0303589
1909	TcEx_IV	CLIST	3_3	PD1	1.16971
1910	TcEx_IV	CLIST	3_3	PD1	0
1911	TcEx_IV	CLIST	3_3	PD1	0.561108
1912	TcEx_I	CLIST	3_3	PD1	2.31188
1913	TcEx_II	CLIST	3_3	PD1	2.26126
1914	TcEx_IV	CLIST	3_3	PD1	1.03689
1915	Tc_KLRG1	CLIST	3_3	PD1	1.07185
1916	Tc_KLRG1	CLIST	3_3	PD1	0
1917	TcEx_IV	CLIST	3_3	PD1	1.03419
1918	TcEx_IV	CLIST	3_3	PD1	0
1919	Tc_KLRG1	CLIST	3_3	PD1	0.0439238
1920	TcEx_IV	CLIST	3_3	PD1	0.209579
1921	TcEx_IV	CLIST	3_3	PD1	0.770831
1922	TcEx_IV	CLIST	3_3	PD1	0
1923	TcEx_IV	CLIST	3_3	PD1	0.292482
1924	TcEx_I	CLIST	3_3	PD1	0.602634
1925	TcEx_IV	CLIST	3_3	PD1	0
1926	TcEx_IV	CLIST	3_3	PD1	1.18279
1927	TcEx_IV	CLIST	3_3	PD1	0.938801
1928	TcEx_I	CLIST	3_3	PD1	0.170108
1929	TcEx_IV	CLIST	3_3	PD1	0.0669285
1930	TcEx_IV	CLIST	3_3	PD1	0
1931	TcEx_IV	CLIST	3_3	PD1	0.0856278
1932	TcEx_IV	CLIST	3_3	PD1	0.707076
1933	TcEx_II	CLIST	3_3	PD1	2.07661
1934	Tc_KLRG1	CLIST	3_3	PD1	0
1935	Tc_KLRG1	CLIST	3_3	PD1	1.34985
1936	TcEx_IV	CLIST	3_3	PD1	1.22313
1937	TcEx_IV	CLIST	3_3	PD1	0
1938	TcEx_I	CLIST	3_3	PD1	0.0237528
1939	TcEx_IV	CLIST	3_3	PD1	1.25275
1940	TcEx_IV	CLIST	3_3	PD1	0.218483
1941	Tc_KLRG1	CLIST	3_3	PD1	0
1942	Tc_KLRG1	CLIST	3_3	PD1	0
1943	Tc_KLRG1	CLIST	3_3	PD1	0
1944	TcEx_II	CLIST	3_3	PD1	0.180134
1945	TcEx_IV	CLIST	3_3	PD1	0.0292877
1946	TcEx_III	CLIST	3_3	PD1	4.36425
1947	TcEx_II	CLIST	3_3	PD1	1.71745
1948	TcEx_IV	CLIST	3_3	PD1	0.384636
1949	TcEx_IV	CLIST	3_3	PD1	0
1950	TcEx_IV	CLIST	3_3	PD1	0
1951	Tc_KLRG1	CLIST	3_3	PD1	0
1952	TcEx_IV	CLIST	3_3	PD1	0
1953	Tc_KLRG1	CLIST	3_3	PD1	0.000714437
1954	TcEx_II	CLIST	3_3	PD1	3.63171
1955	TcEx_IV	CLIST	3_3	PD1	0.220227
1956	Tc_KLRG1	CLIST	3_3	PD1	0.463022
1957	TcEx_IV	CLIST	3_3	PD1	1.33306
1958	TcEx_III	CLIST	3_3	PD1	2.80686
1959	TcEx_IV	CLIST	3_3	PD1	2.07674
1960	TcEx_IV	CLIST	3_3	PD1	0
1961	TcEx_IV	CLIST	3_3	PD1	0.32859
1962	TcEx_IV	CLIST	3_3	PD1	0
1963	TcEx_I	CLIST	3_3	PD1	0.11282
1964	TcEx_III	CLIST	3_3	PD1	3.73986
1965	TcEx_IV	CLIST	3_3	PD1	0.103231
1966	TcEx_IV	CLIST	3_3	PD1	0.240234
1967	TcEx_IV	CLIST	3_3	PD1	0.749311
1968	Tc_KLRG1	CLIST	3_3	PD1	0.0966557
1969	TcEx_IV	CLIST	3_3	PD1	0
1970	Tc_KLRG1	CLIST	3_3	PD1	0
1971	TcEx_III	CLIST	3_3	PD1	4.56457
1972	TcEx_II	CLIST	3_3	PD1	4.98397
1973	TcEx_II	CLIST	3_3	PD1	0.788291
1974	TcEx_IV	CLIST	3_3	PD1	0
1975	TcEx_IV	CLIST	3_3	PD1	0.538375
1976	TcEx_IV	CLIST	3_3	PD1	0.395415
1977	TcEx_IV	CLIST	3_3	PD1	0.212374
1978	Tc_KLRG1	CLIST	3_3	PD1	0
1979	Tc_KLRG1	CLIST	3_3	PD1	0
1980	TcEx_III	CLIST	3_3	PD1	3.29032
1981	TcEx_IV	CLIST	3_3	PD1	0.750276
1982	Tc_KLRG1	CLIST	3_3	PD1	0.119562
1983	Tc_KLRG1	CLIST	3_3	PD1	0
1984	Tc_KLRG1	CLIST	3_3	PD1	0
1985	Tc_KLRG1	CLIST	3_3	PD1	2.20006
1986	TcEx_IV	CLIST	3_3	PD1	0.867947
1987	TcEx_II	CLIST	3_3	PD1	3.9441
1988	TcEx_IV	CLIST	3_3	PD1	0
1989	TcEx_IV	CLIST	3_3	PD1	0
1990	TcEx_II	CLIST	3_3	PD1	2.06066
1991	Tc_KLRG1	CLIST	3_3	PD1	1.99002
1992	TcEx_IV	CLIST	3_3	PD1	0
1993	TcEx_I	CLIST	3_3	PD1	0.0300019
1994	Tc_KLRG1	CLIST	3_3	PD1	0
1995	TcEx_II	CLIST	3_3	PD1	0
1996	TcEx_IV	CLIST	3_3	PD1	0
1997	Tc_KLRG1	CLIST	3_3	PD1	2.63655
1998	TcEx_IV	CLIST	3_3	PD1	0.601129
1999	TcEx_IV	CLIST	3_3	PD1	1.16708
[truncated: 46,909 more rows]

[truncated: 31 more sheets: Fig. 3H p values, Fig. 4C, Fig. 4C p values, Fig. 4D, Fig. 4E, Fig. 5A, Fig. 5B, Fig. 5C, Supp Fig. 1, Supp Fig. 2A, Supp Fig. 2B, Supp Fig. 2C, Supp Fig. 3B, Supp Fig. 3D, Supp Fig.3D heatmap, Supp Fig. 3D p values, Supp Fig. 3EFG, Supp Fig. 3EFG p values, Supp Fig. 4A, Supp Fig. 4B …]
